# Supplementary material for: Leveraging a reduced polyoxomolybdate-alkoxide cluster for the formation of a stable U(v) sandwich complex
Source: Chem Sci. 2024 Jun 17;15(28):11072–83. doi: 10.1039/d4sc02644f (PMC11253122; doi:10.1039/d4sc02644f)
Supplement: SC-015-D4SC02644F-s002 [file SC-015-D4SC02644F-s002.cif]

# Electronic Supplementary Material (ESI) for Chemical Science.
# This journal is © The Royal Society of Chemistry 2024

####################################################################### 
# 
# This file contains crystal structure data downloaded from the 
# Cambridge Structural Database (CSD) hosted by the Cambridge 
# Crystallographic Data Centre (CCDC).
# 
# Full information about CCDC data access policies and citation 
# guidelines are available at http://www.ccdc.cam.ac.uk/access/V1 
# 
# Audit and citation data items may have been added by the CCDC. 
# Please retain this information to preserve the provenance of 
# this file and to allow appropriate attribution of the data. 
# 
#######################################################################

data_matds02mo
_database_code_depnum_ccdc_archive 'CCDC 2346524'
loop_
_audit_author_name
_audit_author_address
'William W. Brennessel'
;University of Rochester
United States of America
;
_audit_update_record             
;
2024-04-08 deposited with the CCDC.	2024-06-17 downloaded from the CCDC.
;

_vrf_PLAT301_matds02mo           
;
PROBLEM: _G Main Residue Disorder ..............(Resd    1) .. 5% 
RESPONSE: Three methoxy ligands are modeled as disordered
over two positions each: O24-C6, 0.632(14):0.368(14),
O23-C5 and O26-C8, 0.782(5):0.218(5).
;

_vrf_PLAT302_matds02mo           
;
PROBLEM: _G Anion/Solvent/Minor-Residue Disorder (Resd    2) .. 41% 
         _G Anion/Solvent/Minor-Residue Disorder (Resd  3-5) .. 100% 
RESPONSE: n-Butyl arms C17-C20 and C21-C24 are modeled as disordered
over two positions (0.719(10):0.281(10) and 0.518(10):0.482(10),
respectively). Cation N4/C25-C40 is modeled as disordered over
two positions (0.508(5):0.492(5)). The diethyl ether solvent
molecule was refined as partially occupied (0.782(5)). The common
disorder ratio with this solvent molecule and the major components
of two methoxy ligands is due to their adjacency.
;

_vrf_PLAT860_matds02mo           
;
PROBLEM: _G Number of Least-Squares Restraints ............. 597 
RESPONSE: Analogous bond lengths and angles among the various
disordered moieties were restrained to be similar. Anisotropic
displacement parameters for proximal atoms were restrained to
be similar and--in some cases--refined toward the expected
motion relative to bond direction.
;

_audit_creation_date             2024-03-13
_audit_creation_method           
;
Olex2 1.5-ac6-015
(compiled 2023.12.04 svn.r209d9fb2 for Rigaku Oxford Diffraction, GUI svn.r6873)
;
_shelx_SHELXL_version_number     2019/3
_chemical_name_common            ?
_chemical_name_systematic        ?
_chemical_formula_moiety         
'C8 H24 Hf Mo10 N2 O36, 2(C16 H36 N), C2 H3 N, 0.782(C4 H10 O)'
_chemical_formula_sum            'C45.13 H106.82 Hf Mo10 N5 O36.78'
_chemical_formula_weight         2446.14
_chemical_melting_point          ?
_chemical_oxdiff_formula         C46H95Mo10N5O37Hf
loop_
_atom_type_symbol
_atom_type_description
_atom_type_scat_dispersion_real
_atom_type_scat_dispersion_imag
_atom_type_scat_source
C C 0.0033 0.0016 'International Tables Vol C Tables 4.2.6.8 and 6.1.1.4'
H H 0.0000 0.0000 'International Tables Vol C Tables 4.2.6.8 and 6.1.1.4'
Hf Hf -0.5830 6.1852 'International Tables Vol C Tables 4.2.6.8 and 6.1.1.4'
Mo Mo -1.6832 0.6857 'International Tables Vol C Tables 4.2.6.8 and 6.1.1.4'
N N 0.0061 0.0033 'International Tables Vol C Tables 4.2.6.8 and 6.1.1.4'
O O 0.0106 0.0060 'International Tables Vol C Tables 4.2.6.8 and 6.1.1.4'

_shelx_space_group_comment       
;
The symmetry employed for this shelxl refinement is uniquely defined
by the following loop, which should always be used as a source of
symmetry information in preference to the above space-group names.
They are only intended as comments.
;
_space_group_crystal_system      monoclinic
_space_group_IT_number           14
_space_group_name_H-M_alt        'P 1 21/c 1'
_space_group_name_Hall           '-P 2ybc'
loop_
_space_group_symop_operation_xyz
'x, y, z'
'-x, y+1/2, -z+1/2'
'-x, -y, -z'
'x, -y-1/2, z-1/2'

_cell_length_a                   21.3965(2)
_cell_length_b                   15.0939(2)
_cell_length_c                   24.2325(3)
_cell_angle_alpha                90
_cell_angle_beta                 92.6250(10)
_cell_angle_gamma                90
_cell_volume                     7817.83(16)
_cell_formula_units_Z            4
_cell_measurement_reflns_used    82103
_cell_measurement_temperature    100.00(10)
_cell_measurement_theta_max      33.4530
_cell_measurement_theta_min      1.5770
_shelx_estimated_absorpt_T_max   0.783
_shelx_estimated_absorpt_T_min   0.530
_exptl_absorpt_coefficient_mu    2.951
_exptl_absorpt_correction_T_max  1.00000
_exptl_absorpt_correction_T_min  0.65225
_exptl_absorpt_correction_type   multi-scan
_exptl_absorpt_process_details   
;
CrysAlisPro 1.171.43.104a (Rigaku Oxford Diffraction, 2023)
Empirical absorption correction using spherical harmonics,
implemented in SCALE3 ABSPACK scaling algorithm.
;
_exptl_absorpt_special_details   ?
_exptl_crystal_colour            blue
_exptl_crystal_colour_primary    blue
_exptl_crystal_density_diffrn    2.078
_exptl_crystal_density_meas      ?
_exptl_crystal_density_method    ?
_exptl_crystal_description       block
_exptl_crystal_F_000             4795
_exptl_crystal_size_max          0.246
_exptl_crystal_size_mid          0.095
_exptl_crystal_size_min          0.087
_exptl_transmission_factor_max   ?
_exptl_transmission_factor_min   ?
_diffrn_reflns_av_R_equivalents  0.0374
_diffrn_reflns_av_unetI/netI     0.0296
_diffrn_reflns_Laue_measured_fraction_full 1.000
_diffrn_reflns_Laue_measured_fraction_max 0.884
_diffrn_reflns_limit_h_max       30
_diffrn_reflns_limit_h_min       -29
_diffrn_reflns_limit_k_max       22
_diffrn_reflns_limit_k_min       -22
_diffrn_reflns_limit_l_max       36
_diffrn_reflns_limit_l_min       -34
_diffrn_reflns_number            148392
_diffrn_reflns_point_group_measured_fraction_full 1.000
_diffrn_reflns_point_group_measured_fraction_max 0.884
_diffrn_reflns_theta_full        29.575
_diffrn_reflns_theta_max         33.268
_diffrn_reflns_theta_min         1.590
_diffrn_ambient_environment      N~2~
_diffrn_ambient_temperature      100.00(10)
_diffrn_detector                 'Hybrid Pixel Array Detector'
_diffrn_detector_area_resol_mean 10.0000
_diffrn_detector_type            HyPix
_diffrn_measured_fraction_theta_full 1.000
_diffrn_measured_fraction_theta_max 0.884
_diffrn_measurement_details      
;
List of Runs (angles in degrees, time in seconds):

  # Type    Start    End  Width  t~exp~   \w     \q     \k     \f   Frames
#--------------------------------------------------------------------------
  1  \w    -22.00  44.00   0.50    4.43    --   10.99-100.00  72.00  132
  2  \w    -45.00   1.00   0.50    4.43    --  -12.24 100.00 177.00   92
  3  \w    -63.00   8.00   0.50    4.43    --   10.99 -19.00 120.00  142
  4  \w    -63.00   8.00   0.50    4.43    --   10.99 -19.00   0.00  142
  5  \w     38.00  84.00   0.50    4.43    --   10.99-178.00-150.00   92
  6  \w    -60.00  26.00   0.50    4.43    --   10.99 -57.00-120.00  172
  7  \w    -85.00   3.00   0.50    4.43    --  -12.24 -57.00  90.00  176
  8  \w    -85.00 -30.00   0.50    4.43    --  -12.24 -77.00 -30.00  110
;
_diffrn_measurement_device       'four-circle diffractometer'
_diffrn_measurement_device_type  'XtaLAB Synergy, Dualflex, HyPix'
_diffrn_measurement_method       '\w scans'
_diffrn_orient_matrix_type       
'CrysAlisPro convention (1999,Acta A55,543-557)'
_diffrn_orient_matrix_UB_11      -0.0255062000
_diffrn_orient_matrix_UB_12      -0.0258230000
_diffrn_orient_matrix_UB_13      0.0085421000
_diffrn_orient_matrix_UB_21      -0.0204279000
_diffrn_orient_matrix_UB_22      0.0363906000
_diffrn_orient_matrix_UB_23      -0.0050951000
_diffrn_orient_matrix_UB_31      -0.0057515000
_diffrn_orient_matrix_UB_32      -0.0147227000
_diffrn_orient_matrix_UB_33      -0.0275711000
_diffrn_radiation_monochromator  mirror
_diffrn_radiation_probe          x-ray
_diffrn_radiation_type           'Mo K\a'
_diffrn_radiation_wavelength     0.71073
_diffrn_source                   'micro-focus sealed X-ray tube'
_diffrn_source_type              'PhotonJet (Mo) X-ray Source'
_reflns_Friedel_coverage         0.000
_reflns_Friedel_fraction_full    .
_reflns_Friedel_fraction_max     .
_reflns_number_gt                22573
_reflns_number_total             26606
_reflns_special_details          
;
 Reflections were merged by SHELXL according to the crystal
 class for the calculation of statistics and refinement.
 
 _reflns_Friedel_fraction is defined as the number of unique
 Friedel pairs measured divided by the number that would be
 possible theoretically, ignoring centric projections and
 systematic absences.
;
_reflns_threshold_expression     'I > 2\s(I)'
_computing_cell_refinement       'CrysAlisPro 1.171.43.104a (Rigaku OD, 2023)'
_computing_data_collection       'CrysAlisPro 1.171.43.104a (Rigaku OD, 2023)'
_computing_data_reduction        'CrysAlisPro 1.171.43.104a (Rigaku OD, 2023)'
_computing_molecular_graphics    'Olex2 1.5-ac6-015 (Dolomanov et al., 2009)'
_computing_publication_material  'Olex2 1.5-ac6-015 (Dolomanov et al., 2009)'
_computing_structure_refinement  'SHELXL 2019/3 (Sheldrick, 2015b)'
_computing_structure_solution    'SHELXT 2018/2 (Sheldrick, 2015a)'
_refine_diff_density_max         2.123
_refine_diff_density_min         -2.070
_refine_diff_density_rms         0.141
_refine_ls_extinction_coef       .
_refine_ls_extinction_method     none
_refine_ls_goodness_of_fit_ref   1.025
_refine_ls_hydrogen_treatment    constr
_refine_ls_matrix_type           full
_refine_ls_number_parameters     1168
_refine_ls_number_reflns         26606
_refine_ls_number_restraints     597
_refine_ls_R_factor_all          0.0498
_refine_ls_R_factor_gt           0.0394
_refine_ls_restrained_S_all      1.042
_refine_ls_shift/su_max          0.005
_refine_ls_shift/su_mean         0.000
_refine_ls_structure_factor_coef Fsqd
_refine_ls_weighting_details     
'w=1/[\s^2^(Fo^2^)+(0.0189P)^2^+36.0898P] where P=(Fo^2^+2Fc^2^)/3'
_refine_ls_weighting_scheme      calc
_refine_ls_wR_factor_gt          0.0779
_refine_ls_wR_factor_ref         0.0812
_refine_special_details          
;
Three methoxy ligands are modeled as disordered over two
positions each: O24-C6, 0.632(14):0.368(14), O23-C5 and O26-C8,
0.782(5):0.218(5). n-Butyl arms C17-C20 and C21-C24 are modeled
as disordered over two positions (0.719(10):0.281(10) and
0.518(10):0.482(10), respectively). Cation N4/C25-C40 is modeled
as disordered over two positions (0.508(5):0.492(5)). The diethyl
ether solvent molecule was refined as partially occupied (0.782(5)).
The common disorder ratio with this solvent molecule and the major
components of two methoxy ligands is due to their adjacency.

Analogous bond lengths and angles among the various disordered
moieties were restrained to be similar. Anisotropic displacement
parameters for proximal atoms were restrained to be similar
and--in some cases--refined toward the expected motion relative
to bond direction.
;
_olex2_refinement_description    
;
1. Fixed Uiso
 At 1.2 times of:
  All C(H,H) groups, All C(H,H,H,H) groups
 At 1.5 times of:
  All C(H,H,H) groups
2. Restrained distances
 C25-C29 \\sim C25-C33 \\sim C25-C37 \\sim C29-C33 \\sim C29-C37 \\sim C33-C37
\\sim C25A-C29A \\sim C25A-
 C33A \\sim C25A-C37A \\sim C29A-C33A \\sim C29A-C37A \\sim C33A-C37A
 with sigma of 0.04
 N3-C21 \\sim N3-C21A
 with sigma of 0.02
 C17-C18 \\sim C17-C18A
 with sigma of 0.02
 C18-C19 \\sim C18A-C19A
 with sigma of 0.02
 C19-C20 \\sim C19A-C20A
 with sigma of 0.02
 C17-C19 \\sim C17-C19A
 with sigma of 0.04
 C18-C20 \\sim C18A-C20A
 with sigma of 0.04
 O26-C8 \\sim O26-C8A \\sim O23-C5 \\sim O23-C5A \\sim O24-C6 \\sim O24-C6A
 with sigma of 0.02
3. Uiso/Uaniso restraints and constraints
All non-hydrogen atoms have similar U: within 1.22A with sigma of 0.01 and
sigma for terminal atoms of 0.02 within 1.22A
O23 \\sim C5 \\sim C5A: within 2A with sigma of 0.008 and sigma for terminal
atoms of 0.016 within 2A
4. Rigid body (RIGU) restrains
 C43, C44, O37, C45, C46
 with sigma for 1-2 distances of 0.004 and sigma for 1-3 distances of 0.004
 N3, C21A, C22A, C23A, C24A
 with sigma for 1-2 distances of 0.004 and sigma for 1-3 distances of 0.004
 N4, C37, C38, C39, C40
 with sigma for 1-2 distances of 0.001 and sigma for 1-3 distances of 0.001
 N4A, C37A, C38A, C39A, C40A
 with sigma for 1-2 distances of 0.001 and sigma for 1-3 distances of 0.001
 O26, C8, C8A
 with sigma for 1-2 distances of 0.001 and sigma for 1-3 distances of 0.001
5. Same fragment restrains
{C21, C22, C23, C24} sigma for 1-2: 0.02, 1-3: 0.04
as in
{C21A, C22A, C23A, C24A}
{N4A, C33A, C34A, C35A, C36A, C29A, C30A, C31A, C32A, C25A, C26A, C27A, C28A}
sigma for 1-2: 0.02, 1-3: 0.04
{N4, C29, C30, C31, C32} sigma for 1-2: 0.02, 1-3: 0.04
{N4A, C29A, C30A, C31A, C32A} sigma for 1-2: 0.02, 1-3: 0.04
{N4, C33, C34, C35, C36} sigma for 1-2: 0.02, 1-3: 0.04
{N4A, C33A, C34A, C35A, C36A} sigma for 1-2: 0.02, 1-3: 0.04
{N4, C37, C38, C39, C40} sigma for 1-2: 0.02, 1-3: 0.04
{N4A, C37A, C38A, C39A, C40A} sigma for 1-2: 0.02, 1-3: 0.04
as in
{N4, C25, C26, C27, C28, C29, C30, C31, C32, C33, C34, C35, C36}
{C46, C45, O37, C44, C43} sigma for 1-2: 0.02, 1-3: 0.04
as in
{C43, C44, O37, C45, C46}
6. Others
 Sof(C6A)=Sof(H6AA)=Sof(H6AB)=Sof(H6AC)=1-FVAR(1)
 Sof(C6)=Sof(H6A)=Sof(H6B)=Sof(H6C)=FVAR(1)
 Sof(C21A)=Sof(H21C)=Sof(H21D)=Sof(C22A)=Sof(H22C)=Sof(H22D)=Sof(C23A)=
 Sof(H23C)=Sof(H23D)=Sof(C24A)=Sof(H24D)=Sof(H24E)=Sof(H24F)=1-FVAR(2)
 Sof(C21)=Sof(H21A)=Sof(H21B)=Sof(C22)=Sof(H22A)=Sof(H22B)=Sof(C23)=Sof(H23A)=
 Sof(H23B)=Sof(C24)=Sof(H24A)=Sof(H24B)=Sof(H24C)=FVAR(2)
 Sof(H17C)=Sof(H17D)=Sof(C18A)=Sof(H18C)=Sof(H18D)=Sof(C19A)=Sof(H19C)=
 Sof(H19D)=Sof(C20A)=Sof(H20D)=Sof(H20E)=Sof(H20F)=1-FVAR(3)
 Sof(H17A)=Sof(H17B)=Sof(C18)=Sof(H18A)=Sof(H18B)=Sof(C19)=Sof(H19A)=Sof(H19B)=
 Sof(C20)=Sof(H20A)=Sof(H20B)=Sof(H20C)=FVAR(3)
 Sof(N4A)=Sof(C33A)=Sof(H33C)=Sof(H33D)=Sof(C34A)=Sof(H34C)=Sof(H34D)=
 Sof(C35A)=Sof(H35C)=Sof(H35D)=Sof(C36A)=Sof(H36D)=Sof(H36E)=Sof(H36F)=
 Sof(C29A)=Sof(H29C)=Sof(H29D)=Sof(C30A)=Sof(H30C)=Sof(H30D)=Sof(C31A)=
 Sof(H31C)=Sof(H31D)=Sof(C32A)=Sof(H32D)=Sof(H32E)=Sof(H32F)=Sof(C25A)=
 Sof(H25C)=Sof(H25D)=Sof(C26A)=Sof(H26C)=Sof(H26D)=Sof(C27A)=Sof(H27C)=
 Sof(H27D)=Sof(C28A)=Sof(H28D)=Sof(H28E)=Sof(H28F)=Sof(C37A)=Sof(H37C)=
 Sof(H37D)=Sof(C38A)=Sof(H38C)=Sof(H38D)=Sof(C39A)=Sof(H39C)=Sof(H39D)=
 Sof(C40A)=Sof(H40D)=Sof(H40E)=Sof(H40F)=1-FVAR(4)
 Sof(N4)=Sof(C25)=Sof(H25A)=Sof(H25B)=Sof(C26)=Sof(H26A)=Sof(H26B)=Sof(C27)=
 Sof(H27A)=Sof(H27B)=Sof(C28)=Sof(H28A)=Sof(H28B)=Sof(H28C)=Sof(C29)=Sof(H29A)=
 Sof(H29B)=Sof(C30)=Sof(H30A)=Sof(H30B)=Sof(C31)=Sof(H31A)=Sof(H31B)=Sof(C32)=
 Sof(H32A)=Sof(H32B)=Sof(H32C)=Sof(C33)=Sof(H33A)=Sof(H33B)=Sof(C34)=Sof(H34A)=
 Sof(H34B)=Sof(C35)=Sof(H35A)=Sof(H35B)=Sof(C36)=Sof(H36A)=Sof(H36B)=Sof(H36C)=
 Sof(C37)=Sof(H37A)=Sof(H37B)=Sof(C38)=Sof(H38A)=Sof(H38B)=Sof(C39)=Sof(H39A)=
 Sof(H39B)=Sof(C40)=Sof(H40A)=Sof(H40B)=Sof(H40C)=FVAR(4)
 Sof(C5A)=Sof(H5AA)=Sof(H5AB)=Sof(H5AC)=Sof(C8A)=Sof(H8AA)=Sof(H8AB)=Sof(H8AC)=
 1-FVAR(5)
 Sof(C5)=Sof(H5A)=Sof(H5B)=Sof(H5C)=Sof(C8)=Sof(H8A)=Sof(H8B)=Sof(H8C)=
 Sof(C43)=Sof(H43A)=Sof(H43B)=Sof(H43C)=Sof(C44)=Sof(H44A)=Sof(H44B)=Sof(O37)=
 Sof(C45)=Sof(H45A)=Sof(H45B)=Sof(C46)=Sof(H46A)=Sof(H46B)=Sof(H46C)=FVAR(5)
7.a Secondary CH2 refined with riding coordinates:
 C9(H9A,H9B), C10(H10A,H10B), C11(H11A,H11B), C13(H13A,H13B), C14(H14A,H14B),
 C15(H15A,H15B), C17(H17A,H17B), C17(H17C,H17D), C18(H18A,H18B), C19(H19A,H19B),
  C18A(H18C,H18D), C19A(H19C,H19D), C21(H21A,H21B), C22(H22A,H22B), C23(H23A,
 H23B), C21A(H21C,H21D), C22A(H22C,H22D), C23A(H23C,H23D), C25(H25A,H25B),
 C26(H26A,H26B), C27(H27A,H27B), C29(H29A,H29B), C30(H30A,H30B), C31(H31A,H31B),
  C33(H33A,H33B), C34(H34A,H34B), C35(H35A,H35B), C37(H37A,H37B), C38(H38A,
 H38B), C39(H39A,H39B), C33A(H33C,H33D), C34A(H34C,H34D), C35A(H35C,H35D),
 C29A(H29C,H29D), C30A(H30C,H30D), C31A(H31C,H31D), C25A(H25C,H25D), C26A(H26C,
 H26D), C27A(H27C,H27D), C37A(H37C,H37D), C38A(H38C,H38D), C39A(H39C,H39D),
 C44(H44A,H44B), C45(H45A,H45B)
7.b Idealised Me refined as rotating group:
 C1(H1A,H1B,H1C), C2(H2A,H2B,H2C), C3(H3A,H3B,H3C), C4(H4A,H4B,H4C), C5(H5A,
 H5B,H5C), C6(H6A,H6B,H6C), C7(H7A,H7B,H7C), C8(H8A,H8B,H8C), C5A(H5AA,H5AB,
 H5AC), C6A(H6AA,H6AB,H6AC), C8A(H8AA,H8AB,H8AC), C12(H12A,H12B,H12C), C16(H16A,
 H16B,H16C), C20(H20A,H20B,H20C), C20A(H20D,H20E,H20F), C24(H24A,H24B,H24C),
 C24A(H24D,H24E,H24F), C28(H28A,H28B,H28C), C32(H32A,H32B,H32C), C36(H36A,H36B,
 H36C), C40(H40A,H40B,H40C), C36A(H36D,H36E,H36F), C32A(H32D,H32E,H32F),
 C28A(H28D,H28E,H28F), C40A(H40D,H40E,H40F), C42(H42A,H42B,H42C), C43(H43A,H43B,
 H43C), C46(H46A,H46B,H46C)
;
_atom_sites_solution_hydrogens   geom
_atom_sites_solution_primary     dual
_atom_sites_solution_secondary   difmap
loop_
_atom_site_label
_atom_site_type_symbol
_atom_site_fract_x
_atom_site_fract_y
_atom_site_fract_z
_atom_site_U_iso_or_equiv
_atom_site_adp_type
_atom_site_occupancy
_atom_site_site_symmetry_order
_atom_site_calc_flag
_atom_site_refinement_flags_posn
_atom_site_refinement_flags_adp
_atom_site_refinement_flags_occupancy
_atom_site_disorder_assembly
_atom_site_disorder_group
Mo1 Mo 0.00928(2) 0.37322(2) 0.83465(2) 0.02618(6) Uani 1 1 d . . . . .
Mo2 Mo 0.11579(2) 0.52897(2) 0.80136(2) 0.02553(6) Uani 1 1 d . . . . .
Mo3 Mo 0.15329(2) 0.38884(2) 0.89708(2) 0.02246(6) Uani 1 1 d . . . . .
Mo4 Mo 0.12581(2) 0.22861(2) 0.81131(2) 0.02177(6) Uani 1 1 d . . . . .
Mo5 Mo 0.08854(2) 0.36951(2) 0.71644(2) 0.02467(6) Uani 1 1 d . . . . .
Mo6 Mo 0.49186(2) 0.40257(3) 0.71985(2) 0.03927(9) Uani 1 1 d . . . . .
Mo7 Mo 0.36244(2) 0.28183(2) 0.68456(2) 0.02404(6) Uani 1 1 d . . . . .
Mo8 Mo 0.35320(2) 0.49481(2) 0.67922(2) 0.03521(8) Uani 1 1 d . . . . .
Mo9 Mo 0.39769(2) 0.50539(2) 0.80783(2) 0.03647(8) Uani 1 1 d . . . . .
Mo10 Mo 0.40676(2) 0.29296(2) 0.81267(2) 0.02682(7) Uani 1 1 d . . . . .
Hf1 Hf 0.25099(2) 0.38470(2) 0.77581(2) 0.01792(3) Uani 1 1 d . . . . .
O1 O -0.12367(14) 0.3821(2) 0.86486(15) 0.0464(8) Uani 1 1 d . U . . .
O2 O 0.10811(15) 0.64068(19) 0.80022(14) 0.0403(7) Uani 1 1 d . . . . .
O3 O 0.17245(14) 0.3959(2) 0.96564(11) 0.0347(6) Uani 1 1 d . . . . .
O4 O 0.12577(13) 0.11691(17) 0.81545(13) 0.0351(6) Uani 1 1 d . . . . .
O5 O 0.05955(13) 0.3620(2) 0.65043(12) 0.0411(7) Uani 1 1 d . . . . .
O6 O 0.62261(15) 0.4076(3) 0.68325(17) 0.0568(10) Uani 1 1 d . U . . .
O7 O 0.35466(13) 0.2001(2) 0.63722(12) 0.0370(7) Uani 1 1 d . . . . .
O8 O 0.33807(18) 0.5703(2) 0.62890(16) 0.0584(10) Uani 1 1 d . . . . .
O9 O 0.41455(16) 0.5887(3) 0.85244(18) 0.0598(11) Uani 1 1 d . . . . .
O10 O 0.43107(14) 0.2179(2) 0.86047(13) 0.0455(8) Uani 1 1 d . . . . .
O11 O 0.02021(12) 0.50509(18) 0.82670(11) 0.0308(6) Uani 1 1 d . . . . .
O12 O 0.05197(12) 0.38434(18) 0.91011(11) 0.0291(5) Uani 1 1 d . . . . .
O13 O 0.02737(11) 0.24276(18) 0.83374(11) 0.0274(5) Uani 1 1 d . . . . .
O14 O -0.00424(11) 0.3667(2) 0.75257(11) 0.0329(6) Uani 1 1 d . . . . .
O15 O 0.13225(12) 0.50790(16) 0.87895(11) 0.0268(5) Uani 1 1 d . . . . .
O16 O 0.13852(11) 0.26477(17) 0.88654(10) 0.0251(5) Uani 1 1 d . . . . .
O17 O 0.08754(11) 0.24873(18) 0.73974(11) 0.0267(5) Uani 1 1 d . . . . .
O18 O 0.07945(12) 0.49334(18) 0.73175(11) 0.0299(6) Uani 1 1 d . . . . .
O19 O 0.19377(11) 0.50406(16) 0.78478(10) 0.0241(5) Uani 1 1 d . . . . .
O20 O 0.22400(11) 0.38923(16) 0.86195(10) 0.0221(5) Uani 1 1 d . . . . .
O21 O 0.20157(10) 0.26105(15) 0.79191(10) 0.0209(4) Uani 1 1 d . . . . .
O22 O 0.17112(11) 0.37496(16) 0.71442(10) 0.0226(5) Uani 1 1 d . . . . .
O23 O 0.46133(12) 0.3035(2) 0.66965(12) 0.0340(6) Uani 1 1 d D U . . .
O24 O 0.45397(14) 0.4891(2) 0.66516(14) 0.0457(8) Uani 1 1 d D . . . .
O25 O 0.49366(14) 0.4971(2) 0.77772(15) 0.0485(8) Uani 1 1 d . . . . .
O26 O 0.49999(12) 0.3106(2) 0.77991(13) 0.0413(7) Uani 1 1 d D . . . .
O27 O 0.35471(13) 0.3859(2) 0.63896(11) 0.0335(6) Uani 1 1 d . . . . .
O28 O 0.38413(15) 0.56653(19) 0.73973(15) 0.0435(8) Uani 1 1 d . . . . .
O29 O 0.42758(12) 0.4032(2) 0.84726(12) 0.0367(7) Uani 1 1 d . . . . .
O30 O 0.39788(11) 0.22140(17) 0.74722(11) 0.0264(5) Uani 1 1 d . . . . .
O31 O 0.28865(11) 0.29795(16) 0.71372(10) 0.0225(5) Uani 1 1 d . . . . .
O32 O 0.28131(12) 0.47045(17) 0.70977(11) 0.0277(5) Uani 1 1 d . . . . .
O33 O 0.31762(12) 0.47912(17) 0.81415(11) 0.0281(5) Uani 1 1 d . . . . .
O34 O 0.32478(11) 0.30645(16) 0.81783(10) 0.0225(5) Uani 1 1 d . . . . .
O35 O 0.10222(10) 0.37850(16) 0.81097(10) 0.0210(4) Uani 1 1 d . . . . .
O36 O 0.39872(11) 0.39554(17) 0.74139(11) 0.0262(5) Uani 1 1 d . . . . .
N1 N -0.07009(15) 0.3758(2) 0.85273(15) 0.0348(7) Uani 1 1 d . U . . .
N2 N 0.57019(16) 0.4063(3) 0.69924(19) 0.0486(10) Uani 1 1 d . U . . .
C1 C -0.0289(2) 0.5673(4) 0.8169(3) 0.0650(18) Uani 1 1 d . . . . .
H1A H -0.039707 0.570367 0.777239 0.098 Uiso 1 1 calc R U . . .
H1B H -0.015239 0.625833 0.830209 0.098 Uiso 1 1 calc R U . . .
H1C H -0.065696 0.548686 0.836632 0.098 Uiso 1 1 calc R U . . .
C2 C 0.0276(2) 0.4350(4) 0.9537(2) 0.0520(13) Uani 1 1 d . . . . .
H2A H 0.051078 0.421374 0.988364 0.078 Uiso 1 1 calc R U . . .
H2B H -0.016601 0.420174 0.957392 0.078 Uiso 1 1 calc R U . . .
H2C H 0.031575 0.498210 0.945446 0.078 Uiso 1 1 calc R U . . .
C3 C -0.01848(18) 0.1791(3) 0.81359(19) 0.0373(9) Uani 1 1 d . . . . .
H3A H -0.026791 0.187758 0.773855 0.056 Uiso 1 1 calc R U . . .
H3B H -0.057318 0.187178 0.832922 0.056 Uiso 1 1 calc R U . . .
H3C H -0.002492 0.119007 0.820314 0.056 Uiso 1 1 calc R U . . .
C4 C -0.0612(2) 0.3774(5) 0.7198(2) 0.0628(18) Uani 1 1 d . . . . .
H4A H -0.062301 0.436599 0.703282 0.094 Uiso 1 1 calc R U . . .
H4B H -0.096948 0.370211 0.743323 0.094 Uiso 1 1 calc R U . . .
H4C H -0.063304 0.332561 0.690547 0.094 Uiso 1 1 calc R U . . .
C5 C 0.4889(2) 0.2709(4) 0.6203(2) 0.0351(12) Uani 0.782(5) 1 d D U P A 1
H5A H 0.534444 0.268439 0.626252 0.053 Uiso 0.782(5) 1 calc R U P A 1
H5B H 0.478069 0.310748 0.589414 0.053 Uiso 0.782(5) 1 calc R U P A 1
H5C H 0.472770 0.211441 0.611857 0.053 Uiso 0.782(5) 1 calc R U P A 1
C6 C 0.4750(4) 0.5274(6) 0.6145(4) 0.048(2) Uani 0.632(14) 1 d D U P B 1
H6A H 0.451889 0.582264 0.606393 0.071 Uiso 0.632(14) 1 calc R U P B 1
H6B H 0.467457 0.485334 0.584051 0.071 Uiso 0.632(14) 1 calc R U P B 1
H6C H 0.519823 0.540366 0.618618 0.071 Uiso 0.632(14) 1 calc R U P B 1
C7 C 0.5463(2) 0.5294(4) 0.8091(3) 0.0572(14) Uani 1 1 d . . . . .
H7A H 0.539605 0.591720 0.818515 0.086 Uiso 1 1 calc R U . . .
H7B H 0.583718 0.524247 0.787417 0.086 Uiso 1 1 calc R U . . .
H7C H 0.552130 0.494597 0.843096 0.086 Uiso 1 1 calc R U . . .
C8 C 0.5394(2) 0.2309(5) 0.7736(3) 0.0470(14) Uani 0.782(5) 1 d D U P A 1
H8A H 0.580965 0.248750 0.762428 0.070 Uiso 0.782(5) 1 calc R U P A 1
H8B H 0.519918 0.192061 0.745288 0.070 Uiso 0.782(5) 1 calc R U P A 1
H8C H 0.543231 0.199109 0.808835 0.070 Uiso 0.782(5) 1 calc R U P A 1
C5A C 0.5084(9) 0.2366(13) 0.6663(11) 0.052(4) Uani 0.218(5) 1 d D U P A 2
H5AA H 0.490879 0.185277 0.646110 0.079 Uiso 0.218(5) 1 calc R U P A 2
H5AB H 0.522522 0.218373 0.703581 0.079 Uiso 0.218(5) 1 calc R U P A 2
H5AC H 0.543849 0.260171 0.646740 0.079 Uiso 0.218(5) 1 calc R U P A 2
C6A C 0.4966(5) 0.5588(8) 0.6522(7) 0.044(4) Uani 0.368(14) 1 d D U P B 2
H6AA H 0.534639 0.533062 0.637924 0.065 Uiso 0.368(14) 1 calc R U P B 2
H6AB H 0.507366 0.592983 0.685705 0.065 Uiso 0.368(14) 1 calc R U P B 2
H6AC H 0.476782 0.597857 0.624265 0.065 Uiso 0.368(14) 1 calc R U P B 2
C8A C 0.5589(7) 0.2837(19) 0.8066(11) 0.056(6) Uani 0.218(5) 1 d D U P A 2
H8AA H 0.556783 0.291003 0.846659 0.084 Uiso 0.218(5) 1 calc R U P A 2
H8AB H 0.592679 0.320555 0.793156 0.084 Uiso 0.218(5) 1 calc R U P A 2
H8AC H 0.566958 0.221438 0.798047 0.084 Uiso 0.218(5) 1 calc R U P A 2
N3 N 0.18686(16) 0.3633(2) 0.53532(12) 0.0268(6) Uani 1 1 d D . . . .
C9 C 0.17944(19) 0.4291(2) 0.58225(15) 0.0279(7) Uani 1 1 d . . . . .
H9A H 0.136538 0.423087 0.595448 0.033 Uiso 1 1 calc R U . . .
H9B H 0.208830 0.412051 0.613173 0.033 Uiso 1 1 calc R U . . .
C10 C 0.1904(2) 0.5261(2) 0.56894(16) 0.0334(8) Uani 1 1 d . . . . .
H10A H 0.163345 0.544341 0.536721 0.040 Uiso 1 1 calc R U . . .
H10B H 0.234612 0.535551 0.559921 0.040 Uiso 1 1 calc R U . . .
C11 C 0.1749(2) 0.5809(3) 0.61987(18) 0.0394(10) Uani 1 1 d . . . . .
H11A H 0.130954 0.569776 0.628922 0.047 Uiso 1 1 calc R U . . .
H11B H 0.202121 0.561694 0.651803 0.047 Uiso 1 1 calc R U . . .
C12 C 0.1841(3) 0.6793(3) 0.6104(2) 0.0568(14) Uani 1 1 d . . . . .
H12A H 0.227220 0.690344 0.600321 0.085 Uiso 1 1 calc R U . . .
H12B H 0.175712 0.711826 0.644263 0.085 Uiso 1 1 calc R U . . .
H12C H 0.155152 0.699369 0.580405 0.085 Uiso 1 1 calc R U . . .
C13 C 0.16547(17) 0.2730(2) 0.55446(15) 0.0262(7) Uani 1 1 d . . . . .
H13A H 0.163642 0.232671 0.522195 0.031 Uiso 1 1 calc R U . . .
H13B H 0.122363 0.278909 0.567198 0.031 Uiso 1 1 calc R U . . .
C14 C 0.20541(17) 0.2295(2) 0.60028(16) 0.0264(7) Uani 1 1 d . . . . .
H14A H 0.246940 0.214245 0.586551 0.032 Uiso 1 1 calc R U . . .
H14B H 0.211682 0.271096 0.631617 0.032 Uiso 1 1 calc R U . . .
C15 C 0.17315(19) 0.1461(3) 0.61948(18) 0.0350(9) Uani 1 1 d . . . . .
H15A H 0.130826 0.161669 0.631251 0.042 Uiso 1 1 calc R U . . .
H15B H 0.168244 0.104306 0.588108 0.042 Uiso 1 1 calc R U . . .
C16 C 0.2091(2) 0.1008(3) 0.66696(18) 0.0368(9) Uani 1 1 d . . . . .
H16A H 0.250524 0.083371 0.655144 0.055 Uiso 1 1 calc R U . . .
H16B H 0.186169 0.048007 0.678117 0.055 Uiso 1 1 calc R U . . .
H16C H 0.213776 0.141700 0.698275 0.055 Uiso 1 1 calc R U . . .
C17 C 0.1460(2) 0.3890(3) 0.48470(16) 0.0387(10) Uani 1 1 d D . . . .
H17A H 0.159698 0.447599 0.471447 0.046 Uiso 0.719(10) 1 calc R U P C 1
H17B H 0.152638 0.345444 0.454974 0.046 Uiso 0.719(10) 1 calc R U P C 1
H17C H 0.166088 0.439632 0.466521 0.046 Uiso 0.281(10) 1 calc R U P C 2
H17D H 0.145638 0.338709 0.458447 0.046 Uiso 0.281(10) 1 calc R U P C 2
C18 C 0.0765(4) 0.3933(8) 0.4950(4) 0.045(3) Uani 0.719(10) 1 d D U P C 1
H18A H 0.063202 0.335273 0.509505 0.055 Uiso 0.719(10) 1 calc R U P C 1
H18B H 0.069772 0.438280 0.523832 0.055 Uiso 0.719(10) 1 calc R U P C 1
C19 C 0.0353(4) 0.4158(5) 0.4442(3) 0.0382(17) Uani 0.719(10) 1 d D U P C 1
H19A H 0.038191 0.366651 0.417382 0.046 Uiso 0.719(10) 1 calc R U P C 1
H19B H -0.008591 0.418675 0.455259 0.046 Uiso 0.719(10) 1 calc R U P C 1
C20 C 0.0503(4) 0.5016(5) 0.4149(3) 0.055(2) Uani 0.719(10) 1 d D U P C 1
H20A H 0.048465 0.551087 0.441022 0.082 Uiso 0.719(10) 1 calc R U P C 1
H20B H 0.019726 0.511207 0.384166 0.082 Uiso 0.719(10) 1 calc R U P C 1
H20C H 0.092388 0.498021 0.400751 0.082 Uiso 0.719(10) 1 calc R U P C 1
C18A C 0.0786(8) 0.414(2) 0.4944(9) 0.041(5) Uani 0.281(10) 1 d D U P C 2
H18C H 0.076353 0.463737 0.520868 0.049 Uiso 0.281(10) 1 calc R U P C 2
H18D H 0.054847 0.363009 0.508124 0.049 Uiso 0.281(10) 1 calc R U P C 2
C19A C 0.0542(7) 0.4420(14) 0.4358(8) 0.037(3) Uani 0.281(10) 1 d D U P C 2
H19C H 0.063178 0.505423 0.429260 0.044 Uiso 0.281(10) 1 calc R U P C 2
H19D H 0.074484 0.406381 0.407333 0.044 Uiso 0.281(10) 1 calc R U P C 2
C20A C -0.0156(7) 0.4257(12) 0.4335(7) 0.044(4) Uani 0.281(10) 1 d D U P C 2
H20D H -0.023702 0.361861 0.431431 0.066 Uiso 0.281(10) 1 calc R U P C 2
H20E H -0.034850 0.454855 0.400822 0.066 Uiso 0.281(10) 1 calc R U P C 2
H20F H -0.033582 0.449852 0.466831 0.066 Uiso 0.281(10) 1 calc R U P C 2
C21 C 0.2560(7) 0.3540(13) 0.5226(11) 0.023(3) Uani 0.482(10) 1 d D U P D 1
H21A H 0.278811 0.341536 0.558259 0.028 Uiso 0.482(10) 1 calc R U P D 1
H21B H 0.270018 0.413191 0.510629 0.028 Uiso 0.482(10) 1 calc R U P D 1
C22 C 0.2800(5) 0.2872(12) 0.4808(9) 0.027(3) Uani 0.482(10) 1 d D U P D 1
H22A H 0.261772 0.228300 0.488127 0.032 Uiso 0.482(10) 1 calc R U P D 1
H22B H 0.265542 0.305467 0.443147 0.032 Uiso 0.482(10) 1 calc R U P D 1
C23 C 0.3510(4) 0.2795(6) 0.4832(4) 0.035(2) Uani 0.482(10) 1 d D U P D 1
H23A H 0.364451 0.252746 0.519136 0.042 Uiso 0.482(10) 1 calc R U P D 1
H23B H 0.363106 0.238146 0.453873 0.042 Uiso 0.482(10) 1 calc R U P D 1
C24 C 0.3866(4) 0.3651(6) 0.4767(4) 0.042(2) Uani 0.482(10) 1 d D U P D 1
H24A H 0.381236 0.402738 0.509049 0.063 Uiso 0.482(10) 1 calc R U P D 1
H24B H 0.370533 0.395941 0.443391 0.063 Uiso 0.482(10) 1 calc R U P D 1
H24C H 0.431136 0.351997 0.473315 0.063 Uiso 0.482(10) 1 calc R U P D 1
C21A C 0.2543(6) 0.3717(12) 0.5192(10) 0.026(3) Uani 0.518(10) 1 d D U P D 2
H21C H 0.282896 0.363759 0.552061 0.031 Uiso 0.518(10) 1 calc R U P D 2
H21D H 0.261568 0.431173 0.503515 0.031 Uiso 0.518(10) 1 calc R U P D 2
C22A C 0.2668(5) 0.3000(11) 0.4760(8) 0.028(3) Uani 0.518(10) 1 d D U P D 2
H22C H 0.263002 0.240494 0.492700 0.033 Uiso 0.518(10) 1 calc R U P D 2
H22D H 0.235665 0.304664 0.444634 0.033 Uiso 0.518(10) 1 calc R U P D 2
C23A C 0.3325(4) 0.3123(7) 0.4554(4) 0.042(2) Uani 0.518(10) 1 d D U P D 2
H23C H 0.334762 0.370335 0.436612 0.050 Uiso 0.518(10) 1 calc R U P D 2
H23D H 0.340404 0.265709 0.427790 0.050 Uiso 0.518(10) 1 calc R U P D 2
C24A C 0.3842(4) 0.3080(8) 0.5017(4) 0.049(3) Uani 0.518(10) 1 d D U P D 2
H24D H 0.378261 0.356167 0.528062 0.073 Uiso 0.518(10) 1 calc R U P D 2
H24E H 0.425210 0.314138 0.485675 0.073 Uiso 0.518(10) 1 calc R U P D 2
H24F H 0.382041 0.250942 0.520836 0.073 Uiso 0.518(10) 1 calc R U P D 2
N4 N 0.2617(6) 0.7149(7) 0.9138(5) 0.046(2) Uani 0.508(5) 1 d D U P E 1
C25 C 0.2841(6) 0.6224(6) 0.9180(4) 0.053(2) Uani 0.508(5) 1 d D U P E 1
H25A H 0.327888 0.620358 0.906362 0.063 Uiso 0.508(5) 1 calc R U P E 1
H25B H 0.258590 0.585639 0.891698 0.063 Uiso 0.508(5) 1 calc R U P E 1
C26 C 0.2817(5) 0.5822(6) 0.9744(4) 0.053(2) Uani 0.508(5) 1 d D U P E 1
H26A H 0.237616 0.571368 0.983080 0.064 Uiso 0.508(5) 1 calc R U P E 1
H26B H 0.299863 0.624133 1.002207 0.064 Uiso 0.508(5) 1 calc R U P E 1
C27 C 0.3175(15) 0.4959(14) 0.9779(9) 0.067(5) Uani 0.508(5) 1 d D U P E 1
H27A H 0.294651 0.450437 0.955523 0.081 Uiso 0.508(5) 1 calc R U P E 1
H27B H 0.359056 0.504253 0.962235 0.081 Uiso 0.508(5) 1 calc R U P E 1
C28 C 0.3259(16) 0.465(2) 1.0354(11) 0.088(6) Uani 0.508(5) 1 d D U P E 1
H28A H 0.341131 0.513482 1.059018 0.132 Uiso 0.508(5) 1 calc R U P E 1
H28B H 0.356329 0.416091 1.037233 0.132 Uiso 0.508(5) 1 calc R U P E 1
H28C H 0.285725 0.443505 1.048218 0.132 Uiso 0.508(5) 1 calc R U P E 1
C29 C 0.2849(10) 0.7804(12) 0.9554(8) 0.066(4) Uani 0.508(5) 1 d D U P E 1
H29A H 0.287575 0.751811 0.992163 0.079 Uiso 0.508(5) 1 calc R U P E 1
H29B H 0.254435 0.829613 0.956839 0.079 Uiso 0.508(5) 1 calc R U P E 1
C30 C 0.3471(11) 0.8170(15) 0.9432(10) 0.068(6) Uani 0.508(5) 1 d D U P E 1
H30A H 0.348434 0.827227 0.902924 0.082 Uiso 0.508(5) 1 calc R U P E 1
H30B H 0.379478 0.772383 0.953492 0.082 Uiso 0.508(5) 1 calc R U P E 1
C31 C 0.3633(7) 0.9035(11) 0.9732(7) 0.089(4) Uani 0.508(5) 1 d D U P E 1
H31A H 0.334432 0.950256 0.958970 0.107 Uiso 0.508(5) 1 calc R U P E 1
H31B H 0.356007 0.895620 1.012986 0.107 Uiso 0.508(5) 1 calc R U P E 1
C32 C 0.4262(8) 0.9333(13) 0.9678(7) 0.096(5) Uani 0.508(5) 1 d D U P E 1
H32A H 0.455281 0.890575 0.985402 0.144 Uiso 0.508(5) 1 calc R U P E 1
H32B H 0.431698 0.991181 0.985761 0.144 Uiso 0.508(5) 1 calc R U P E 1
H32C H 0.434783 0.938691 0.928570 0.144 Uiso 0.508(5) 1 calc R U P E 1
C33 C 0.2654(6) 0.7522(7) 0.8562(4) 0.061(3) Uani 0.508(5) 1 d D U P E 1
H33A H 0.237440 0.804450 0.854858 0.073 Uiso 0.508(5) 1 calc R U P E 1
H33B H 0.308469 0.775444 0.853976 0.073 Uiso 0.508(5) 1 calc R U P E 1
C34 C 0.2527(7) 0.7062(8) 0.8059(4) 0.073(3) Uani 0.508(5) 1 d D U P E 1
H34A H 0.207071 0.694843 0.803035 0.087 Uiso 0.508(5) 1 calc R U P E 1
H34B H 0.273516 0.647805 0.809343 0.087 Uiso 0.508(5) 1 calc R U P E 1
C35 C 0.2702(11) 0.7452(16) 0.7531(6) 0.052(3) Uani 0.508(5) 1 d D U P E 1
H35A H 0.316416 0.745170 0.752291 0.062 Uiso 0.508(5) 1 calc R U P E 1
H35B H 0.254220 0.705957 0.722883 0.062 Uiso 0.508(5) 1 calc R U P E 1
C36 C 0.248(2) 0.8352(17) 0.7409(12) 0.083(7) Uani 0.508(5) 1 d D U P E 1
H36A H 0.209947 0.846612 0.760503 0.124 Uiso 0.508(5) 1 calc R U P E 1
H36B H 0.239325 0.841420 0.701032 0.124 Uiso 0.508(5) 1 calc R U P E 1
H36C H 0.280512 0.877877 0.752957 0.124 Uiso 0.508(5) 1 calc R U P E 1
C37 C 0.1913(6) 0.6987(13) 0.9199(7) 0.078(3) Uani 0.508(5) 1 d D U P E 1
H37A H 0.168219 0.742427 0.896313 0.094 Uiso 0.508(5) 1 calc R U P E 1
H37B H 0.181294 0.639339 0.904581 0.094 Uiso 0.508(5) 1 calc R U P E 1
C38 C 0.1661(6) 0.7031(11) 0.9748(7) 0.100(4) Uani 0.508(5) 1 d D . P E 1
H38A H 0.168660 0.765592 0.987158 0.120 Uiso 0.508(5) 1 calc R U P E 1
H38B H 0.194234 0.668390 1.000125 0.120 Uiso 0.508(5) 1 calc R U P E 1
C39 C 0.1010(6) 0.6720(10) 0.9822(7) 0.095(4) Uani 0.508(5) 1 d D . P E 1
H39A H 0.090471 0.681750 1.021076 0.114 Uiso 0.508(5) 1 calc R U P E 1
H39B H 0.099017 0.607422 0.975030 0.114 Uiso 0.508(5) 1 calc R U P E 1
C40 C 0.0530(7) 0.7175(14) 0.9451(8) 0.109(5) Uani 0.508(5) 1 d D U P E 1
H40A H 0.062244 0.781011 0.943791 0.164 Uiso 0.508(5) 1 calc R U P E 1
H40B H 0.011363 0.708589 0.959405 0.164 Uiso 0.508(5) 1 calc R U P E 1
H40C H 0.054019 0.692552 0.907782 0.164 Uiso 0.508(5) 1 calc R U P E 1
N4A N 0.2611(6) 0.7025(7) 0.9246(5) 0.051(2) Uani 0.492(5) 1 d D U P E 2
C33A C 0.2747(6) 0.6918(6) 0.8640(4) 0.054(3) Uani 0.492(5) 1 d D U P E 2
H33C H 0.320436 0.684911 0.861382 0.065 Uiso 0.492(5) 1 calc R U P E 2
H33D H 0.255063 0.635801 0.850809 0.065 Uiso 0.492(5) 1 calc R U P E 2
C34A C 0.2540(6) 0.7624(7) 0.8259(4) 0.056(2) Uani 0.492(5) 1 d D U P E 2
H34C H 0.277284 0.817277 0.835780 0.068 Uiso 0.492(5) 1 calc R U P E 2
H34D H 0.209047 0.774085 0.830676 0.068 Uiso 0.492(5) 1 calc R U P E 2
C35A C 0.2634(14) 0.7412(18) 0.7660(6) 0.060(3) Uani 0.492(5) 1 d D U P E 2
H35C H 0.307590 0.724918 0.761221 0.072 Uiso 0.492(5) 1 calc R U P E 2
H35D H 0.236877 0.690058 0.754583 0.072 Uiso 0.492(5) 1 calc R U P E 2
C36A C 0.247(3) 0.818(2) 0.7310(12) 0.097(8) Uani 0.492(5) 1 d D U P E 2
H36D H 0.201423 0.819479 0.723622 0.145 Uiso 0.492(5) 1 calc R U P E 2
H36E H 0.267852 0.813365 0.696080 0.145 Uiso 0.492(5) 1 calc R U P E 2
H36F H 0.260168 0.872588 0.750126 0.145 Uiso 0.492(5) 1 calc R U P E 2
C29A C 0.2788(9) 0.7921(10) 0.9467(8) 0.056(4) Uani 0.492(5) 1 d D U P E 2
H29C H 0.263788 0.838228 0.920269 0.068 Uiso 0.492(5) 1 calc R U P E 2
H29D H 0.258451 0.802099 0.982057 0.068 Uiso 0.492(5) 1 calc R U P E 2
C30A C 0.3470(10) 0.7995(18) 0.9557(12) 0.078(6) Uani 0.492(5) 1 d D U P E 2
H30C H 0.366181 0.815224 0.920609 0.093 Uiso 0.492(5) 1 calc R U P E 2
H30D H 0.364520 0.741968 0.968472 0.093 Uiso 0.492(5) 1 calc R U P E 2
C31A C 0.3624(7) 0.8712(12) 0.9993(7) 0.085(4) Uani 0.492(5) 1 d D U P E 2
H31C H 0.334242 0.922454 0.992511 0.103 Uiso 0.492(5) 1 calc R U P E 2
H31D H 0.354515 0.847327 1.036344 0.103 Uiso 0.492(5) 1 calc R U P E 2
C32A C 0.4263(7) 0.9009(12) 0.9986(8) 0.087(5) Uani 0.492(5) 1 d D U P E 2
H32D H 0.453840 0.856241 1.016129 0.130 Uiso 0.492(5) 1 calc R U P E 2
H32E H 0.430729 0.956923 1.018795 0.130 Uiso 0.492(5) 1 calc R U P E 2
H32F H 0.437770 0.909759 0.960260 0.130 Uiso 0.492(5) 1 calc R U P E 2
C25A C 0.2994(6) 0.6310(6) 0.9538(5) 0.060(3) Uani 0.492(5) 1 d D U P E 2
H25C H 0.343066 0.635744 0.942167 0.073 Uiso 0.492(5) 1 calc R U P E 2
H25D H 0.299965 0.642927 0.994003 0.073 Uiso 0.492(5) 1 calc R U P E 2
C26A C 0.2778(6) 0.5387(6) 0.9442(5) 0.062(3) Uani 0.492(5) 1 d D U P E 2
H26C H 0.272571 0.527975 0.903958 0.074 Uiso 0.492(5) 1 calc R U P E 2
H26D H 0.236512 0.530815 0.960356 0.074 Uiso 0.492(5) 1 calc R U P E 2
C27A C 0.3225(14) 0.4721(13) 0.9690(9) 0.056(4) Uani 0.492(5) 1 d D U P E 2
H27C H 0.315106 0.414906 0.949743 0.067 Uiso 0.492(5) 1 calc R U P E 2
H27D H 0.365522 0.491288 0.961359 0.067 Uiso 0.492(5) 1 calc R U P E 2
C28A C 0.3196(16) 0.4568(19) 1.0283(10) 0.075(5) Uani 0.492(5) 1 d D U P E 2
H28D H 0.339106 0.506587 1.048455 0.112 Uiso 0.492(5) 1 calc R U P E 2
H28E H 0.341873 0.401945 1.038218 0.112 Uiso 0.492(5) 1 calc R U P E 2
H28F H 0.275753 0.451540 1.037949 0.112 Uiso 0.492(5) 1 calc R U P E 2
C37A C 0.1899(7) 0.6994(15) 0.9305(10) 0.093(4) Uani 0.492(5) 1 d D U P E 2
H37C H 0.174042 0.647810 0.908779 0.111 Uiso 0.492(5) 1 calc R U P E 2
H37D H 0.182815 0.686073 0.969713 0.111 Uiso 0.492(5) 1 calc R U P E 2
C38A C 0.1488(7) 0.7765(11) 0.9146(10) 0.120(6) Uani 0.492(5) 1 d D . P E 2
H38C H 0.160059 0.826634 0.939363 0.144 Uiso 0.492(5) 1 calc R U P E 2
H38D H 0.158106 0.794631 0.876546 0.144 Uiso 0.492(5) 1 calc R U P E 2
C39A C 0.0807(7) 0.7611(15) 0.9165(9) 0.131(6) Uani 0.492(5) 1 d D U P E 2
H39C H 0.058506 0.812713 0.899697 0.157 Uiso 0.492(5) 1 calc R U P E 2
H39D H 0.069633 0.708606 0.893572 0.157 Uiso 0.492(5) 1 calc R U P E 2
C40A C 0.0589(12) 0.7476(17) 0.9698(10) 0.137(8) Uani 0.492(5) 1 d D U P E 2
H40D H 0.093853 0.729189 0.994800 0.206 Uiso 0.492(5) 1 calc R U P E 2
H40E H 0.026753 0.701378 0.968455 0.206 Uiso 0.492(5) 1 calc R U P E 2
H40F H 0.041084 0.802889 0.983307 0.206 Uiso 0.492(5) 1 calc R U P E 2
N5 N 0.2384(3) -0.0114(3) 0.8944(2) 0.0669(14) Uani 1 1 d . U . . .
C41 C 0.2592(3) 0.0282(3) 0.8601(2) 0.0472(11) Uani 1 1 d . U . . .
C42 C 0.2855(3) 0.0785(3) 0.8166(2) 0.0491(12) Uani 1 1 d . . . . .
H42A H 0.269317 0.056090 0.780778 0.074 Uiso 1 1 calc R U . . .
H42B H 0.331153 0.072759 0.819037 0.074 Uiso 1 1 calc R U . . .
H42C H 0.273979 0.140970 0.820327 0.074 Uiso 1 1 calc R U . . .
C43 C 0.6518(5) 0.3036(12) 0.8879(5) 0.152(7) Uani 0.782(5) 1 d D . P A 1
H43A H 0.666330 0.364906 0.885096 0.227 Uiso 0.782(5) 1 calc R U P A 1
H43B H 0.654411 0.274297 0.851971 0.227 Uiso 0.782(5) 1 calc R U P A 1
H43C H 0.678226 0.271925 0.915528 0.227 Uiso 0.782(5) 1 calc R U P A 1
C44 C 0.5844(5) 0.3028(9) 0.9051(4) 0.106(4) Uani 0.782(5) 1 d D . P A 1
H44A H 0.557479 0.332948 0.876609 0.127 Uiso 0.782(5) 1 calc R U P A 1
H44B H 0.569810 0.240863 0.908216 0.127 Uiso 0.782(5) 1 calc R U P A 1
O37 O 0.5799(3) 0.3427(5) 0.9522(3) 0.091(2) Uani 0.782(5) 1 d D . P A 1
C45 C 0.5183(4) 0.3526(7) 0.9657(4) 0.081(3) Uani 0.782(5) 1 d D . P A 1
H45A H 0.499279 0.293071 0.968349 0.097 Uiso 0.782(5) 1 calc R U P A 1
H45B H 0.495593 0.384509 0.935205 0.097 Uiso 0.782(5) 1 calc R U P A 1
C46 C 0.5092(6) 0.3996(12) 1.0166(6) 0.163(7) Uani 0.782(5) 1 d D . P A 1
H46A H 0.542432 0.383428 1.043942 0.245 Uiso 0.782(5) 1 calc R U P A 1
H46B H 0.468475 0.383685 1.030654 0.245 Uiso 0.782(5) 1 calc R U P A 1
H46C H 0.510552 0.463550 1.009788 0.245 Uiso 0.782(5) 1 calc R U P A 1

loop_
_atom_site_aniso_label
_atom_site_aniso_U_11
_atom_site_aniso_U_22
_atom_site_aniso_U_33
_atom_site_aniso_U_23
_atom_site_aniso_U_13
_atom_site_aniso_U_12
Mo1 0.01561(12) 0.03394(16) 0.02948(15) 0.00247(12) 0.00642(10) 0.00603(11)
Mo2 0.02379(14) 0.02149(14) 0.03182(16) 0.00595(11) 0.00690(11) 0.01059(11)
Mo3 0.02080(13) 0.02644(14) 0.02027(13) 0.00193(11) 0.00225(10) 0.00415(10)
Mo4 0.01543(12) 0.01980(13) 0.03038(15) 0.00136(11) 0.00442(10) 0.00008(9)
Mo5 0.01366(12) 0.03878(17) 0.02153(14) 0.00181(12) 0.00028(10) 0.00621(11)
Mo6 0.01660(14) 0.0534(2) 0.0486(2) -0.00215(17) 0.00959(14) -0.00996(14)
Mo7 0.01429(12) 0.03072(15) 0.02751(15) -0.00069(12) 0.00532(10) 0.00180(10)
Mo8 0.03086(17) 0.03149(17) 0.0442(2) 0.01688(15) 0.01185(14) 0.00016(13)
Mo9 0.02236(15) 0.03442(18) 0.0529(2) -0.01085(16) 0.00486(14) -0.01057(13)
Mo10 0.01341(12) 0.03827(17) 0.02878(15) 0.00517(13) 0.00094(10) 0.00697(11)
Hf1 0.01316(5) 0.01727(6) 0.02338(6) 0.00246(5) 0.00135(4) 0.00239(4)
O1 0.0210(14) 0.054(2) 0.066(2) 0.0064(16) 0.0180(14) 0.0076(13)
O2 0.0448(17) 0.0236(13) 0.0539(19) 0.0092(13) 0.0163(14) 0.0164(12)
O3 0.0351(15) 0.0453(17) 0.0238(13) 0.0018(12) 0.0018(11) 0.0053(12)
O4 0.0300(14) 0.0209(12) 0.0552(18) 0.0010(12) 0.0117(12) -0.0012(10)
O5 0.0223(13) 0.075(2) 0.0258(14) -0.0004(14) -0.0030(10) 0.0079(14)
O6 0.0232(15) 0.065(2) 0.084(3) -0.003(2) 0.0234(16) -0.0106(15)
O7 0.0226(13) 0.0480(17) 0.0409(16) -0.0156(13) 0.0072(11) 0.0029(12)
O8 0.056(2) 0.051(2) 0.070(2) 0.0380(19) 0.0247(18) 0.0110(17)
O9 0.0383(18) 0.057(2) 0.085(3) -0.035(2) 0.0119(18) -0.0224(16)
O10 0.0277(15) 0.070(2) 0.0391(17) 0.0168(15) 0.0044(12) 0.0264(15)
O11 0.0234(12) 0.0331(14) 0.0364(15) 0.0063(11) 0.0079(10) 0.0142(10)
O12 0.0253(12) 0.0361(14) 0.0268(13) 0.0028(11) 0.0111(10) 0.0060(10)
O13 0.0157(11) 0.0321(13) 0.0348(14) -0.0007(11) 0.0060(9) -0.0027(9)
O14 0.0134(11) 0.0528(18) 0.0325(14) 0.0022(12) 0.0020(9) 0.0074(11)
O15 0.0294(13) 0.0224(12) 0.0289(13) -0.0029(10) 0.0064(10) 0.0049(10)
O16 0.0217(12) 0.0272(12) 0.0266(12) 0.0079(10) 0.0034(9) 0.0029(9)
O17 0.0176(11) 0.0331(14) 0.0294(13) -0.0070(10) 0.0027(9) -0.0007(9)
O18 0.0246(12) 0.0363(14) 0.0294(13) 0.0119(11) 0.0061(10) 0.0146(10)
O19 0.0227(11) 0.0198(11) 0.0299(13) 0.0034(9) 0.0037(9) 0.0044(9)
O20 0.0194(11) 0.0234(11) 0.0233(12) 0.0018(9) -0.0003(9) 0.0030(9)
O21 0.0149(10) 0.0197(11) 0.0283(12) 0.0013(9) 0.0030(9) 0.0020(8)
O22 0.0159(10) 0.0290(12) 0.0231(12) 0.0024(9) 0.0021(8) 0.0045(9)
O23 0.0167(12) 0.0496(17) 0.0364(15) 0.0037(13) 0.0088(10) 0.0008(11)
O24 0.0321(16) 0.0483(19) 0.058(2) 0.0134(16) 0.0183(14) -0.0124(13)
O25 0.0228(14) 0.058(2) 0.066(2) -0.0095(17) 0.0079(14) -0.0194(14)
O26 0.0151(12) 0.066(2) 0.0426(17) -0.0017(15) 0.0021(11) 0.0041(12)
O27 0.0258(13) 0.0457(17) 0.0297(14) 0.0099(12) 0.0081(10) 0.0024(12)
O28 0.0371(16) 0.0226(14) 0.072(2) 0.0043(14) 0.0155(15) -0.0096(12)
O29 0.0168(12) 0.0548(19) 0.0381(16) -0.0058(13) -0.0037(11) -0.0002(11)
O30 0.0169(11) 0.0289(13) 0.0338(14) 0.0026(10) 0.0061(9) 0.0066(9)
O31 0.0155(10) 0.0254(12) 0.0269(12) 0.0007(9) 0.0032(9) 0.0014(8)
O32 0.0263(13) 0.0240(12) 0.0332(14) 0.0098(10) 0.0054(10) 0.0035(10)
O33 0.0218(12) 0.0237(12) 0.0390(15) -0.0024(11) 0.0022(10) -0.0019(9)
O34 0.0154(10) 0.0242(12) 0.0280(12) 0.0045(9) 0.0023(9) 0.0027(8)
O35 0.0146(10) 0.0246(11) 0.0241(11) 0.0026(9) 0.0033(8) 0.0055(8)
O36 0.0162(11) 0.0267(13) 0.0361(14) 0.0012(10) 0.0047(9) -0.0023(9)
N1 0.0196(14) 0.044(2) 0.0420(19) 0.0034(15) 0.0090(13) 0.0066(13)
N2 0.0181(16) 0.065(3) 0.064(3) -0.006(2) 0.0162(16) -0.0112(16)
C1 0.030(2) 0.045(3) 0.122(5) 0.035(3) 0.029(3) 0.022(2)
C2 0.046(3) 0.072(4) 0.040(3) -0.009(2) 0.018(2) 0.012(2)
C3 0.0210(17) 0.042(2) 0.049(2) -0.0028(19) 0.0005(16) -0.0083(15)
C4 0.019(2) 0.126(6) 0.043(3) 0.002(3) -0.0060(18) 0.019(3)
C5 0.023(2) 0.041(3) 0.042(3) -0.005(2) 0.018(2) 0.0002(19)
C6 0.038(4) 0.054(5) 0.052(5) 0.016(4) 0.018(3) 0.002(3)
C7 0.029(2) 0.056(3) 0.086(4) -0.012(3) -0.006(2) -0.014(2)
C8 0.019(2) 0.074(3) 0.048(3) -0.010(3) -0.002(2) 0.012(2)
C5A 0.038(8) 0.060(9) 0.061(9) -0.015(8) 0.016(8) -0.004(8)
C6A 0.028(6) 0.032(6) 0.071(9) 0.027(6) 0.013(6) 0.000(4)
C8A 0.018(4) 0.076(13) 0.075(11) 0.019(10) -0.004(6) 0.002(6)
N3 0.0368(17) 0.0232(14) 0.0207(14) -0.0031(11) 0.0037(12) 0.0005(12)
C9 0.039(2) 0.0235(16) 0.0219(16) -0.0037(13) 0.0043(14) 0.0007(14)
C10 0.053(2) 0.0223(17) 0.0254(18) -0.0034(14) 0.0039(16) 0.0009(16)
C11 0.057(3) 0.0269(19) 0.034(2) -0.0076(16) -0.0033(19) 0.0122(18)
C12 0.079(4) 0.027(2) 0.063(3) -0.012(2) -0.010(3) 0.008(2)
C13 0.0259(17) 0.0221(16) 0.0305(18) -0.0022(13) 0.0020(13) -0.0013(12)
C14 0.0262(17) 0.0222(16) 0.0312(18) 0.0001(13) 0.0037(13) -0.0014(13)
C15 0.0289(19) 0.032(2) 0.044(2) 0.0070(17) 0.0029(16) -0.0076(15)
C16 0.039(2) 0.030(2) 0.042(2) 0.0099(17) 0.0046(17) -0.0058(16)
C17 0.065(3) 0.0281(19) 0.0219(18) -0.0036(15) -0.0077(18) 0.0067(19)
C18 0.052(4) 0.025(6) 0.057(4) 0.017(3) -0.025(3) -0.012(3)
C19 0.049(4) 0.035(4) 0.030(3) 0.002(3) -0.001(3) 0.013(3)
C20 0.060(4) 0.057(4) 0.047(4) 0.022(3) 0.017(3) 0.028(4)
C18A 0.053(7) 0.018(11) 0.052(7) 0.015(6) -0.012(6) -0.016(6)
C19A 0.049(8) 0.034(8) 0.027(6) 0.005(6) 0.003(6) 0.006(6)
C20A 0.040(8) 0.054(9) 0.037(8) -0.003(7) -0.004(6) 0.015(7)
C21 0.038(4) 0.004(7) 0.029(4) 0.004(4) 0.014(3) -0.002(3)
C22 0.037(6) 0.021(5) 0.023(4) 0.000(4) 0.006(5) 0.015(5)
C23 0.035(4) 0.036(4) 0.033(4) 0.000(3) 0.011(4) 0.008(3)
C24 0.035(5) 0.042(5) 0.049(6) -0.005(4) 0.010(4) -0.001(4)
C21A 0.041(4) 0.010(7) 0.028(5) -0.003(5) 0.015(3) -0.004(3)
C22A 0.030(4) 0.025(6) 0.029(5) -0.004(4) 0.006(4) 0.012(4)
C23A 0.033(4) 0.057(5) 0.035(4) -0.005(4) 0.012(3) 0.013(3)
C24A 0.028(4) 0.070(7) 0.048(5) -0.002(5) 0.011(3) 0.011(4)
N4 0.062(4) 0.025(4) 0.053(5) -0.006(4) 0.023(4) -0.015(3)
C25 0.078(7) 0.038(5) 0.040(5) -0.002(4) -0.009(5) 0.011(4)
C26 0.075(5) 0.037(4) 0.046(5) 0.003(4) -0.020(4) -0.026(4)
C27 0.043(7) 0.084(12) 0.074(9) -0.015(9) -0.008(7) 0.000(8)
C28 0.073(12) 0.085(12) 0.105(12) 0.048(11) -0.002(10) 0.003(10)
C29 0.083(8) 0.043(7) 0.069(8) -0.001(6) -0.028(6) 0.014(6)
C30 0.057(6) 0.092(10) 0.055(10) -0.004(9) -0.003(6) -0.009(6)
C31 0.092(8) 0.086(11) 0.086(11) 0.006(7) -0.040(8) -0.037(8)
C32 0.111(11) 0.105(13) 0.071(10) 0.000(9) -0.017(9) -0.039(10)
C33 0.087(6) 0.048(5) 0.046(5) -0.014(5) -0.008(5) 0.018(5)
C34 0.100(7) 0.056(6) 0.064(6) -0.004(5) 0.021(5) 0.006(5)
C35 0.054(6) 0.059(6) 0.044(7) -0.002(6) 0.022(6) -0.010(5)
C36 0.096(10) 0.066(12) 0.082(12) -0.001(11) -0.042(10) -0.018(10)
C37 0.064(4) 0.049(5) 0.125(8) -0.026(5) 0.042(4) -0.013(4)
C38 0.084(6) 0.077(9) 0.145(8) -0.020(7) 0.068(5) -0.010(6)
C39 0.079(6) 0.078(9) 0.133(11) -0.015(7) 0.058(6) -0.004(5)
C40 0.082(6) 0.092(12) 0.162(12) 0.022(9) 0.090(7) 0.027(7)
N4A 0.083(4) 0.021(4) 0.050(6) -0.010(4) 0.018(4) -0.015(4)
C33A 0.070(6) 0.038(5) 0.054(5) -0.025(4) -0.016(5) 0.007(4)
C34A 0.068(6) 0.050(5) 0.050(5) -0.018(5) -0.008(5) -0.006(5)
C35A 0.072(7) 0.060(6) 0.049(7) -0.006(6) 0.026(7) -0.012(5)
C36A 0.115(12) 0.087(15) 0.085(13) -0.019(11) -0.034(12) -0.029(13)
C29A 0.078(7) 0.031(5) 0.056(7) -0.016(5) -0.037(5) 0.024(5)
C30A 0.055(6) 0.112(11) 0.067(12) 0.000(10) 0.013(7) 0.011(7)
C31A 0.085(8) 0.091(11) 0.079(11) -0.003(8) -0.014(8) -0.037(8)
C32A 0.083(10) 0.076(11) 0.104(13) 0.001(9) 0.026(9) -0.017(8)
C25A 0.084(6) 0.042(5) 0.052(5) -0.007(4) -0.025(5) 0.005(5)
C26A 0.079(7) 0.041(5) 0.063(6) 0.008(5) -0.015(6) -0.001(5)
C27A 0.044(6) 0.059(10) 0.064(8) -0.011(7) -0.011(7) 0.005(7)
C28A 0.069(9) 0.068(9) 0.083(10) 0.006(8) -0.041(8) -0.027(7)
C37A 0.084(4) 0.063(6) 0.133(10) -0.012(7) 0.026(6) -0.009(4)
C38A 0.099(6) 0.078(9) 0.188(18) 0.002(9) 0.047(8) 0.011(6)
C39A 0.098(6) 0.115(12) 0.186(13) 0.028(10) 0.072(8) 0.029(7)
C40A 0.139(12) 0.095(15) 0.186(14) 0.021(12) 0.084(10) 0.045(11)
N5 0.101(4) 0.039(2) 0.063(3) -0.007(2) 0.023(3) 0.002(3)
C41 0.064(3) 0.026(2) 0.052(3) -0.0069(19) 0.005(2) 0.006(2)
C42 0.058(3) 0.034(2) 0.055(3) 0.006(2) 0.003(2) 0.014(2)
C43 0.087(7) 0.26(2) 0.102(9) -0.094(11) -0.009(6) -0.015(10)
C44 0.106(7) 0.129(10) 0.081(6) -0.018(6) -0.023(5) -0.012(7)
O37 0.085(4) 0.102(5) 0.083(4) -0.024(4) -0.032(3) 0.005(4)
C45 0.058(4) 0.104(7) 0.078(5) 0.000(5) -0.032(4) -0.005(5)
C46 0.079(8) 0.27(2) 0.146(12) -0.062(12) 0.032(8) -0.026(11)

_geom_special_details            
;
 All esds (except the esd in the dihedral angle between two l.s. planes)
 are estimated using the full covariance matrix.  The cell esds are taken
 into account individually in the estimation of esds in distances, angles
 and torsion angles; correlations between esds in cell parameters are only
 used when they are defined by crystal symmetry.  An approximate (isotropic)
 treatment of cell esds is used for estimating esds involving l.s. planes.
;
loop_
_geom_bond_atom_site_label_1
_geom_bond_atom_site_label_2
_geom_bond_distance
_geom_bond_site_symmetry_2
_geom_bond_publ_flag
Mo1 O11 2.014(3) . ?
Mo1 O12 2.013(3) . ?
Mo1 O13 2.007(3) . ?
Mo1 O14 1.999(3) . ?
Mo1 O35 2.096(2) . ?
Mo1 N1 1.774(3) . ?
Mo2 O2 1.694(3) . ?
Mo2 O11 2.192(3) . ?
Mo2 O15 1.923(3) . ?
Mo2 O18 1.902(3) . ?
Mo2 O19 1.774(2) . ?
Mo2 O35 2.303(2) . ?
Mo3 O3 1.696(3) . ?
Mo3 O12 2.206(3) . ?
Mo3 O15 1.899(3) . ?
Mo3 O16 1.914(3) . ?
Mo3 O20 1.770(2) . ?
Mo3 O35 2.316(2) . ?
Mo4 O4 1.689(3) . ?
Mo4 O13 2.210(2) . ?
Mo4 O16 1.910(3) . ?
Mo4 O17 1.908(3) . ?
Mo4 O21 1.777(2) . ?
Mo4 O35 2.318(2) . ?
Mo5 O5 1.693(3) . ?
Mo5 O14 2.206(3) . ?
Mo5 O17 1.909(3) . ?
Mo5 O18 1.917(3) . ?
Mo5 O22 1.772(2) . ?
Mo5 O35 2.300(2) . ?
Mo6 O23 2.017(3) . ?
Mo6 O24 2.005(3) . ?
Mo6 O25 2.000(4) . ?
Mo6 O26 2.013(3) . ?
Mo6 O36 2.086(2) . ?
Mo6 N2 1.771(3) . ?
Mo7 O7 1.688(3) . ?
Mo7 O23 2.187(3) . ?
Mo7 O27 1.923(3) . ?
Mo7 O30 1.899(3) . ?
Mo7 O31 1.776(2) . ?
Mo7 O36 2.312(3) . ?
Mo8 O8 1.690(3) . ?
Mo8 O24 2.200(3) . ?
Mo8 O27 1.913(3) . ?
Mo8 O28 1.916(3) . ?
Mo8 O32 1.776(3) . ?
Mo8 O36 2.308(3) . ?
Mo9 O9 1.687(3) . ?
Mo9 O25 2.214(3) . ?
Mo9 O28 1.901(3) . ?
Mo9 O29 1.909(3) . ?
Mo9 O33 1.772(3) . ?
Mo9 O36 2.312(3) . ?
Mo10 O10 1.685(3) . ?
Mo10 O26 2.197(3) . ?
Mo10 O29 1.907(3) . ?
Mo10 O30 1.921(3) . ?
Mo10 O34 1.776(2) . ?
Mo10 O36 2.320(3) . ?
Hf1 O19 2.195(2) . ?
Hf1 O20 2.192(2) . ?
Hf1 O21 2.189(2) . ?
Hf1 O22 2.219(2) . ?
Hf1 O31 2.177(2) . ?
Hf1 O32 2.180(2) . ?
Hf1 O33 2.192(3) . ?
Hf1 O34 2.186(2) . ?
O1 N1 1.200(4) . ?
O6 N2 1.204(4) . ?
O11 C1 1.422(5) . ?
O12 C2 1.422(5) . ?
O13 C3 1.443(5) . ?
O14 C4 1.432(5) . ?
O23 C5 1.443(5) . ?
O23 C5A 1.431(14) . ?
O24 C6 1.448(7) . ?
O24 C6A 1.436(9) . ?
O25 C7 1.417(5) . ?
O26 C8 1.481(6) . ?
O26 C8A 1.447(13) . ?
C1 H1A 0.9800 . ?
C1 H1B 0.9800 . ?
C1 H1C 0.9800 . ?
C2 H2A 0.9800 . ?
C2 H2B 0.9800 . ?
C2 H2C 0.9800 . ?
C3 H3A 0.9800 . ?
C3 H3B 0.9800 . ?
C3 H3C 0.9800 . ?
C4 H4A 0.9800 . ?
C4 H4B 0.9800 . ?
C4 H4C 0.9800 . ?
C5 H5A 0.9800 . ?
C5 H5B 0.9800 . ?
C5 H5C 0.9800 . ?
C6 H6A 0.9800 . ?
C6 H6B 0.9800 . ?
C6 H6C 0.9800 . ?
C7 H7A 0.9800 . ?
C7 H7B 0.9800 . ?
C7 H7C 0.9800 . ?
C8 H8A 0.9800 . ?
C8 H8B 0.9800 . ?
C8 H8C 0.9800 . ?
C5A H5AA 0.9800 . ?
C5A H5AB 0.9800 . ?
C5A H5AC 0.9800 . ?
C6A H6AA 0.9800 . ?
C6A H6AB 0.9800 . ?
C6A H6AC 0.9800 . ?
C8A H8AA 0.9800 . ?
C8A H8AB 0.9800 . ?
C8A H8AC 0.9800 . ?
N3 C9 1.523(4) . ?
N3 C13 1.518(5) . ?
N3 C17 1.523(5) . ?
N3 C21 1.531(11) . ?
N3 C21A 1.517(11) . ?
C9 H9A 0.9900 . ?
C9 H9B 0.9900 . ?
C9 C10 1.520(5) . ?
C10 H10A 0.9900 . ?
C10 H10B 0.9900 . ?
C10 C11 1.534(5) . ?
C11 H11A 0.9900 . ?
C11 H11B 0.9900 . ?
C11 C12 1.518(6) . ?
C12 H12A 0.9800 . ?
C12 H12B 0.9800 . ?
C12 H12C 0.9800 . ?
C13 H13A 0.9900 . ?
C13 H13B 0.9900 . ?
C13 C14 1.519(5) . ?
C14 H14A 0.9900 . ?
C14 H14B 0.9900 . ?
C14 C15 1.518(5) . ?
C15 H15A 0.9900 . ?
C15 H15B 0.9900 . ?
C15 C16 1.517(6) . ?
C16 H16A 0.9800 . ?
C16 H16B 0.9800 . ?
C16 H16C 0.9800 . ?
C17 H17A 0.9900 . ?
C17 H17B 0.9900 . ?
C17 H17C 0.9900 . ?
C17 H17D 0.9900 . ?
C17 C18 1.520(10) . ?
C17 C18A 1.519(16) . ?
C18 H18A 0.9900 . ?
C18 H18B 0.9900 . ?
C18 C19 1.520(9) . ?
C19 H19A 0.9900 . ?
C19 H19B 0.9900 . ?
C19 C20 1.518(9) . ?
C20 H20A 0.9800 . ?
C20 H20B 0.9800 . ?
C20 H20C 0.9800 . ?
C18A H18C 0.9900 . ?
C18A H18D 0.9900 . ?
C18A C19A 1.549(16) . ?
C19A H19C 0.9900 . ?
C19A H19D 0.9900 . ?
C19A C20A 1.513(16) . ?
C20A H20D 0.9800 . ?
C20A H20E 0.9800 . ?
C20A H20F 0.9800 . ?
C21 H21A 0.9900 . ?
C21 H21B 0.9900 . ?
C21 C22 1.534(11) . ?
C22 H22A 0.9900 . ?
C22 H22B 0.9900 . ?
C22 C23 1.522(12) . ?
C23 H23A 0.9900 . ?
C23 H23B 0.9900 . ?
C23 C24 1.511(11) . ?
C24 H24A 0.9800 . ?
C24 H24B 0.9800 . ?
C24 H24C 0.9800 . ?
C21A H21C 0.9900 . ?
C21A H21D 0.9900 . ?
C21A C22A 1.538(12) . ?
C22A H22C 0.9900 . ?
C22A H22D 0.9900 . ?
C22A C23A 1.524(13) . ?
C23A H23C 0.9900 . ?
C23A H23D 0.9900 . ?
C23A C24A 1.541(11) . ?
C24A H24D 0.9800 . ?
C24A H24E 0.9800 . ?
C24A H24F 0.9800 . ?
N4 C25 1.478(11) . ?
N4 C29 1.480(11) . ?
N4 C33 1.511(11) . ?
N4 C37 1.542(11) . ?
C25 H25A 0.9900 . ?
C25 H25B 0.9900 . ?
C25 C26 1.501(10) . ?
C26 H26A 0.9900 . ?
C26 H26B 0.9900 . ?
C26 C27 1.511(13) . ?
C27 H27A 0.9900 . ?
C27 H27B 0.9900 . ?
C27 C28 1.475(13) . ?
C28 H28A 0.9800 . ?
C28 H28B 0.9800 . ?
C28 H28C 0.9800 . ?
C29 H29A 0.9900 . ?
C29 H29B 0.9900 . ?
C29 C30 1.483(14) . ?
C30 H30A 0.9900 . ?
C30 H30B 0.9900 . ?
C30 C31 1.527(13) . ?
C31 H31A 0.9900 . ?
C31 H31B 0.9900 . ?
C31 C32 1.431(13) . ?
C32 H32A 0.9800 . ?
C32 H32B 0.9800 . ?
C32 H32C 0.9800 . ?
C33 H33A 0.9900 . ?
C33 H33B 0.9900 . ?
C33 C34 1.417(11) . ?
C34 H34A 0.9900 . ?
C34 H34B 0.9900 . ?
C34 C35 1.474(12) . ?
C35 H35A 0.9900 . ?
C35 H35B 0.9900 . ?
C35 C36 1.463(14) . ?
C36 H36A 0.9800 . ?
C36 H36B 0.9800 . ?
C36 H36C 0.9800 . ?
C37 H37A 0.9900 . ?
C37 H37B 0.9900 . ?
C37 C38 1.457(14) . ?
C38 H38A 0.9900 . ?
C38 H38B 0.9900 . ?
C38 C39 1.490(12) . ?
C39 H39A 0.9900 . ?
C39 H39B 0.9900 . ?
C39 C40 1.501(14) . ?
C40 H40A 0.9800 . ?
C40 H40B 0.9800 . ?
C40 H40C 0.9800 . ?
N4A C33A 1.517(11) . ?
N4A C29A 1.498(11) . ?
N4A C25A 1.511(11) . ?
N4A C37A 1.539(11) . ?
C33A H33C 0.9900 . ?
C33A H33D 0.9900 . ?
C33A C34A 1.465(11) . ?
C34A H34C 0.9900 . ?
C34A H34D 0.9900 . ?
C34A C35A 1.508(13) . ?
C35A H35C 0.9900 . ?
C35A H35D 0.9900 . ?
C35A C36A 1.470(14) . ?
C36A H36D 0.9800 . ?
C36A H36E 0.9800 . ?
C36A H36F 0.9800 . ?
C29A H29C 0.9900 . ?
C29A H29D 0.9900 . ?
C29A C30A 1.470(14) . ?
C30A H30C 0.9900 . ?
C30A H30D 0.9900 . ?
C30A C31A 1.536(13) . ?
C31A H31C 0.9900 . ?
C31A H31D 0.9900 . ?
C31A C32A 1.438(13) . ?
C32A H32D 0.9800 . ?
C32A H32E 0.9800 . ?
C32A H32F 0.9800 . ?
C25A H25C 0.9900 . ?
C25A H25D 0.9900 . ?
C25A C26A 1.484(11) . ?
C26A H26C 0.9900 . ?
C26A H26D 0.9900 . ?
C26A C27A 1.494(13) . ?
C27A H27C 0.9900 . ?
C27A H27D 0.9900 . ?
C27A C28A 1.460(14) . ?
C28A H28D 0.9800 . ?
C28A H28E 0.9800 . ?
C28A H28F 0.9800 . ?
C37A H37C 0.9900 . ?
C37A H37D 0.9900 . ?
C37A C38A 1.498(14) . ?
C38A H38C 0.9900 . ?
C38A H38D 0.9900 . ?
C38A C39A 1.478(14) . ?
C39A H39C 0.9900 . ?
C39A H39D 0.9900 . ?
C39A C40A 1.408(15) . ?
C40A H40D 0.9800 . ?
C40A H40E 0.9800 . ?
C40A H40F 0.9800 . ?
N5 C41 1.132(7) . ?
C41 C42 1.434(7) . ?
C42 H42A 0.9800 . ?
C42 H42B 0.9800 . ?
C42 H42C 0.9800 . ?
C43 H43A 0.9800 . ?
C43 H43B 0.9800 . ?
C43 H43C 0.9800 . ?
C43 C44 1.520(13) . ?
C44 H44A 0.9900 . ?
C44 H44B 0.9900 . ?
C44 O37 1.298(10) . ?
O37 C45 1.379(10) . ?
C45 H45A 0.9900 . ?
C45 H45B 0.9900 . ?
C45 C46 1.445(13) . ?
C46 H46A 0.9800 . ?
C46 H46B 0.9800 . ?
C46 H46C 0.9800 . ?

loop_
_geom_angle_atom_site_label_1
_geom_angle_atom_site_label_2
_geom_angle_atom_site_label_3
_geom_angle
_geom_angle_site_symmetry_1
_geom_angle_site_symmetry_3
_geom_angle_publ_flag
O11 Mo1 O35 79.66(10) . . ?
O12 Mo1 O11 87.40(11) . . ?
O12 Mo1 O35 81.30(10) . . ?
O13 Mo1 O11 160.92(10) . . ?
O13 Mo1 O12 90.69(11) . . ?
O13 Mo1 O35 81.28(9) . . ?
O14 Mo1 O11 88.03(12) . . ?
O14 Mo1 O12 161.20(10) . . ?
O14 Mo1 O13 87.70(12) . . ?
O14 Mo1 O35 79.94(10) . . ?
N1 Mo1 O11 96.81(14) . . ?
N1 Mo1 O12 100.00(14) . . ?
N1 Mo1 O13 102.22(14) . . ?
N1 Mo1 O14 98.65(14) . . ?
N1 Mo1 O35 176.21(14) . . ?
O2 Mo2 O11 94.43(13) . . ?
O2 Mo2 O15 101.17(14) . . ?
O2 Mo2 O18 103.39(14) . . ?
O2 Mo2 O19 107.38(13) . . ?
O2 Mo2 O35 166.07(12) . . ?
O11 Mo2 O35 71.69(9) . . ?
O15 Mo2 O11 80.24(11) . . ?
O15 Mo2 O35 75.89(10) . . ?
O18 Mo2 O11 81.56(11) . . ?
O18 Mo2 O15 150.36(12) . . ?
O18 Mo2 O35 76.27(10) . . ?
O19 Mo2 O11 158.08(11) . . ?
O19 Mo2 O15 93.11(11) . . ?
O19 Mo2 O18 95.15(11) . . ?
O19 Mo2 O35 86.45(10) . . ?
O3 Mo3 O12 93.25(12) . . ?
O3 Mo3 O15 102.19(13) . . ?
O3 Mo3 O16 102.90(13) . . ?
O3 Mo3 O20 107.30(13) . . ?
O3 Mo3 O35 165.84(12) . . ?
O12 Mo3 O35 72.59(9) . . ?
O15 Mo3 O12 80.69(11) . . ?
O15 Mo3 O16 149.19(11) . . ?
O15 Mo3 O35 76.01(10) . . ?
O16 Mo3 O12 80.31(10) . . ?
O16 Mo3 O35 75.27(10) . . ?
O20 Mo3 O12 159.45(10) . . ?
O20 Mo3 O15 94.84(11) . . ?
O20 Mo3 O16 94.51(11) . . ?
O20 Mo3 O35 86.87(9) . . ?
O4 Mo4 O13 94.53(12) . . ?
O4 Mo4 O16 103.24(13) . . ?
O4 Mo4 O17 102.21(14) . . ?
O4 Mo4 O21 107.07(12) . . ?
O4 Mo4 O35 166.87(11) . . ?
O13 Mo4 O35 72.35(9) . . ?
O16 Mo4 O13 80.41(10) . . ?
O16 Mo4 O35 75.29(9) . . ?
O17 Mo4 O13 80.44(10) . . ?
O17 Mo4 O16 149.13(11) . . ?
O17 Mo4 O35 75.95(10) . . ?
O21 Mo4 O13 158.40(10) . . ?
O21 Mo4 O16 94.71(11) . . ?
O21 Mo4 O17 94.26(11) . . ?
O21 Mo4 O35 86.06(9) . . ?
O5 Mo5 O14 94.37(12) . . ?
O5 Mo5 O17 101.93(15) . . ?
O5 Mo5 O18 102.25(15) . . ?
O5 Mo5 O22 107.44(13) . . ?
O5 Mo5 O35 165.82(11) . . ?
O14 Mo5 O35 71.45(9) . . ?
O17 Mo5 O14 80.89(11) . . ?
O17 Mo5 O18 150.61(11) . . ?
O17 Mo5 O35 76.37(10) . . ?
O18 Mo5 O14 80.85(11) . . ?
O18 Mo5 O35 76.07(10) . . ?
O22 Mo5 O14 158.19(11) . . ?
O22 Mo5 O17 94.43(11) . . ?
O22 Mo5 O18 94.03(11) . . ?
O22 Mo5 O35 86.75(10) . . ?
O23 Mo6 O36 80.01(10) . . ?
O24 Mo6 O23 88.52(13) . . ?
O24 Mo6 O26 161.06(11) . . ?
O24 Mo6 O36 80.59(11) . . ?
O25 Mo6 O23 161.27(11) . . ?
O25 Mo6 O24 89.60(15) . . ?
O25 Mo6 O26 89.23(14) . . ?
O25 Mo6 O36 81.30(11) . . ?
O26 Mo6 O23 86.55(13) . . ?
O26 Mo6 O36 80.55(11) . . ?
N2 Mo6 O23 97.93(16) . . ?
N2 Mo6 O24 98.75(18) . . ?
N2 Mo6 O25 100.78(17) . . ?
N2 Mo6 O26 100.04(17) . . ?
N2 Mo6 O36 177.83(16) . . ?
O7 Mo7 O23 93.62(12) . . ?
O7 Mo7 O27 101.72(14) . . ?
O7 Mo7 O30 102.46(14) . . ?
O7 Mo7 O31 107.99(12) . . ?
O7 Mo7 O36 165.33(11) . . ?
O23 Mo7 O36 71.73(10) . . ?
O27 Mo7 O23 80.86(11) . . ?
O27 Mo7 O36 75.74(11) . . ?
O30 Mo7 O23 81.39(11) . . ?
O30 Mo7 O27 150.73(12) . . ?
O30 Mo7 O36 76.68(10) . . ?
O31 Mo7 O23 158.37(11) . . ?
O31 Mo7 O27 93.56(11) . . ?
O31 Mo7 O30 94.43(11) . . ?
O31 Mo7 O36 86.65(10) . . ?
O8 Mo8 O24 94.10(15) . . ?
O8 Mo8 O27 102.64(17) . . ?
O8 Mo8 O28 102.66(18) . . ?
O8 Mo8 O32 107.43(15) . . ?
O8 Mo8 O36 165.94(14) . . ?
O24 Mo8 O36 71.84(10) . . ?
O27 Mo8 O24 81.24(13) . . ?
O27 Mo8 O28 149.62(13) . . ?
O27 Mo8 O36 76.03(11) . . ?
O28 Mo8 O24 80.44(13) . . ?
O28 Mo8 O36 75.32(11) . . ?
O32 Mo8 O24 158.47(12) . . ?
O32 Mo8 O27 94.01(12) . . ?
O32 Mo8 O28 94.21(13) . . ?
O32 Mo8 O36 86.63(10) . . ?
O9 Mo9 O25 94.53(15) . . ?
O9 Mo9 O28 102.36(19) . . ?
O9 Mo9 O29 102.98(18) . . ?
O9 Mo9 O33 106.90(15) . . ?
O9 Mo9 O36 166.54(13) . . ?
O25 Mo9 O36 72.02(11) . . ?
O28 Mo9 O25 81.28(14) . . ?
O28 Mo9 O29 149.41(13) . . ?
O28 Mo9 O36 75.50(12) . . ?
O29 Mo9 O25 79.90(13) . . ?
O29 Mo9 O36 75.85(11) . . ?
O33 Mo9 O25 158.56(12) . . ?
O33 Mo9 O28 94.24(13) . . ?
O33 Mo9 O29 94.54(12) . . ?
O33 Mo9 O36 86.55(10) . . ?
O10 Mo10 O26 94.20(13) . . ?
O10 Mo10 O29 103.06(16) . . ?
O10 Mo10 O30 101.86(15) . . ?
O10 Mo10 O34 107.66(13) . . ?
O10 Mo10 O36 165.99(12) . . ?
O26 Mo10 O36 71.80(10) . . ?
O29 Mo10 O26 81.68(12) . . ?
O29 Mo10 O30 149.97(12) . . ?
O29 Mo10 O36 75.68(11) . . ?
O30 Mo10 O26 80.04(11) . . ?
O30 Mo10 O36 76.08(10) . . ?
O34 Mo10 O26 158.08(12) . . ?
O34 Mo10 O29 94.62(11) . . ?
O34 Mo10 O30 93.55(11) . . ?
O34 Mo10 O36 86.33(10) . . ?
O19 Hf1 O22 72.83(9) . . ?
O20 Hf1 O19 72.99(9) . . ?
O20 Hf1 O22 114.34(9) . . ?
O21 Hf1 O19 113.96(9) . . ?
O21 Hf1 O20 72.93(9) . . ?
O21 Hf1 O22 72.51(9) . . ?
O21 Hf1 O33 142.08(9) . . ?
O31 Hf1 O19 142.01(9) . . ?
O31 Hf1 O20 143.02(9) . . ?
O31 Hf1 O21 78.89(9) . . ?
O31 Hf1 O22 78.16(9) . . ?
O31 Hf1 O32 73.61(9) . . ?
O31 Hf1 O33 115.46(9) . . ?
O31 Hf1 O34 73.42(9) . . ?
O32 Hf1 O19 76.79(9) . . ?
O32 Hf1 O20 141.32(10) . . ?
O32 Hf1 O21 143.08(10) . . ?
O32 Hf1 O22 78.06(9) . . ?
O32 Hf1 O33 73.47(10) . . ?
O32 Hf1 O34 115.46(9) . . ?
O33 Hf1 O19 77.25(9) . . ?
O33 Hf1 O20 76.75(10) . . ?
O33 Hf1 O22 142.49(9) . . ?
O34 Hf1 O19 142.35(9) . . ?
O34 Hf1 O20 77.84(9) . . ?
O34 Hf1 O21 78.51(9) . . ?
O34 Hf1 O22 142.60(9) . . ?
O34 Hf1 O33 73.26(10) . . ?
Mo1 O11 Mo2 107.65(11) . . ?
C1 O11 Mo1 125.5(3) . . ?
C1 O11 Mo2 122.5(3) . . ?
Mo1 O12 Mo3 106.29(11) . . ?
C2 O12 Mo1 123.6(3) . . ?
C2 O12 Mo3 119.1(3) . . ?
Mo1 O13 Mo4 106.50(11) . . ?
C3 O13 Mo1 121.9(2) . . ?
C3 O13 Mo4 119.6(2) . . ?
Mo1 O14 Mo5 107.58(11) . . ?
C4 O14 Mo1 128.7(3) . . ?
C4 O14 Mo5 122.4(3) . . ?
Mo3 O15 Mo2 114.42(12) . . ?
Mo4 O16 Mo3 114.97(12) . . ?
Mo4 O17 Mo5 114.25(13) . . ?
Mo2 O18 Mo5 113.96(12) . . ?
Mo2 O19 Hf1 136.98(13) . . ?
Mo3 O20 Hf1 136.57(13) . . ?
Mo4 O21 Hf1 137.39(12) . . ?
Mo5 O22 Hf1 136.30(13) . . ?
Mo6 O23 Mo7 107.47(12) . . ?
C5 O23 Mo6 128.2(3) . . ?
C5 O23 Mo7 121.4(3) . . ?
C5A O23 Mo6 110.4(10) . . ?
C5A O23 Mo7 126.3(10) . . ?
Mo6 O24 Mo8 107.02(12) . . ?
C6 O24 Mo6 133.5(4) . . ?
C6 O24 Mo8 117.4(4) . . ?
C6A O24 Mo6 112.3(6) . . ?
C6A O24 Mo8 129.9(5) . . ?
Mo6 O25 Mo9 106.44(13) . . ?
C7 O25 Mo6 127.7(3) . . ?
C7 O25 Mo9 122.0(3) . . ?
Mo6 O26 Mo10 107.17(13) . . ?
C8 O26 Mo6 121.1(3) . . ?
C8 O26 Mo10 118.0(3) . . ?
C8A O26 Mo6 124.1(10) . . ?
C8A O26 Mo10 126.2(10) . . ?
Mo8 O27 Mo7 114.32(14) . . ?
Mo9 O28 Mo8 115.06(14) . . ?
Mo10 O29 Mo9 114.76(14) . . ?
Mo7 O30 Mo10 114.25(13) . . ?
Mo7 O31 Hf1 136.17(13) . . ?
Mo8 O32 Hf1 136.18(14) . . ?
Mo9 O33 Hf1 136.18(14) . . ?
Mo10 O34 Hf1 136.37(13) . . ?
Mo1 O35 Mo2 100.99(9) . . ?
Mo1 O35 Mo3 99.81(9) . . ?
Mo1 O35 Mo4 99.85(10) . . ?
Mo1 O35 Mo5 101.03(9) . . ?
Mo2 O35 Mo3 88.18(8) . . ?
Mo2 O35 Mo4 159.16(11) . . ?
Mo3 O35 Mo4 88.22(8) . . ?
Mo5 O35 Mo2 88.18(8) . . ?
Mo5 O35 Mo3 159.17(11) . . ?
Mo5 O35 Mo4 87.92(8) . . ?
Mo6 O36 Mo7 100.79(10) . . ?
Mo6 O36 Mo8 100.55(10) . . ?
Mo6 O36 Mo9 100.22(10) . . ?
Mo6 O36 Mo10 100.43(10) . . ?
Mo7 O36 Mo10 87.68(9) . . ?
Mo8 O36 Mo7 88.45(9) . . ?
Mo8 O36 Mo9 88.38(9) . . ?
Mo8 O36 Mo10 159.02(12) . . ?
Mo9 O36 Mo7 158.97(12) . . ?
Mo9 O36 Mo10 87.88(9) . . ?
O1 N1 Mo1 176.7(3) . . ?
O6 N2 Mo6 177.5(4) . . ?
O11 C1 H1A 109.5 . . ?
O11 C1 H1B 109.5 . . ?
O11 C1 H1C 109.5 . . ?
H1A C1 H1B 109.5 . . ?
H1A C1 H1C 109.5 . . ?
H1B C1 H1C 109.5 . . ?
O12 C2 H2A 109.5 . . ?
O12 C2 H2B 109.5 . . ?
O12 C2 H2C 109.5 . . ?
H2A C2 H2B 109.5 . . ?
H2A C2 H2C 109.5 . . ?
H2B C2 H2C 109.5 . . ?
O13 C3 H3A 109.5 . . ?
O13 C3 H3B 109.5 . . ?
O13 C3 H3C 109.5 . . ?
H3A C3 H3B 109.5 . . ?
H3A C3 H3C 109.5 . . ?
H3B C3 H3C 109.5 . . ?
O14 C4 H4A 109.5 . . ?
O14 C4 H4B 109.5 . . ?
O14 C4 H4C 109.5 . . ?
H4A C4 H4B 109.5 . . ?
H4A C4 H4C 109.5 . . ?
H4B C4 H4C 109.5 . . ?
O23 C5 H5A 109.5 . . ?
O23 C5 H5B 109.5 . . ?
O23 C5 H5C 109.5 . . ?
H5A C5 H5B 109.5 . . ?
H5A C5 H5C 109.5 . . ?
H5B C5 H5C 109.5 . . ?
O24 C6 H6A 109.5 . . ?
O24 C6 H6B 109.5 . . ?
O24 C6 H6C 109.5 . . ?
H6A C6 H6B 109.5 . . ?
H6A C6 H6C 109.5 . . ?
H6B C6 H6C 109.5 . . ?
O25 C7 H7A 109.5 . . ?
O25 C7 H7B 109.5 . . ?
O25 C7 H7C 109.5 . . ?
H7A C7 H7B 109.5 . . ?
H7A C7 H7C 109.5 . . ?
H7B C7 H7C 109.5 . . ?
O26 C8 H8A 109.5 . . ?
O26 C8 H8B 109.5 . . ?
O26 C8 H8C 109.5 . . ?
H8A C8 H8B 109.5 . . ?
H8A C8 H8C 109.5 . . ?
H8B C8 H8C 109.5 . . ?
O23 C5A H5AA 109.5 . . ?
O23 C5A H5AB 109.5 . . ?
O23 C5A H5AC 109.5 . . ?
H5AA C5A H5AB 109.5 . . ?
H5AA C5A H5AC 109.5 . . ?
H5AB C5A H5AC 109.5 . . ?
O24 C6A H6AA 109.5 . . ?
O24 C6A H6AB 109.5 . . ?
O24 C6A H6AC 109.5 . . ?
H6AA C6A H6AB 109.5 . . ?
H6AA C6A H6AC 109.5 . . ?
H6AB C6A H6AC 109.5 . . ?
O26 C8A H8AA 109.5 . . ?
O26 C8A H8AB 109.5 . . ?
O26 C8A H8AC 109.5 . . ?
H8AA C8A H8AB 109.5 . . ?
H8AA C8A H8AC 109.5 . . ?
H8AB C8A H8AC 109.5 . . ?
C9 N3 C21 110.1(9) . . ?
C13 N3 C9 108.3(3) . . ?
C13 N3 C17 107.7(3) . . ?
C13 N3 C21 106.7(8) . . ?
C17 N3 C9 111.1(3) . . ?
C17 N3 C21 112.7(11) . . ?
C21A N3 C9 105.8(8) . . ?
C21A N3 C13 117.2(8) . . ?
C21A N3 C17 106.8(10) . . ?
N3 C9 H9A 108.2 . . ?
N3 C9 H9B 108.2 . . ?
H9A C9 H9B 107.3 . . ?
C10 C9 N3 116.6(3) . . ?
C10 C9 H9A 108.2 . . ?
C10 C9 H9B 108.2 . . ?
C9 C10 H10A 110.1 . . ?
C9 C10 H10B 110.1 . . ?
C9 C10 C11 107.9(3) . . ?
H10A C10 H10B 108.4 . . ?
C11 C10 H10A 110.1 . . ?
C11 C10 H10B 110.1 . . ?
C10 C11 H11A 109.3 . . ?
C10 C11 H11B 109.3 . . ?
H11A C11 H11B 107.9 . . ?
C12 C11 C10 111.8(4) . . ?
C12 C11 H11A 109.3 . . ?
C12 C11 H11B 109.3 . . ?
C11 C12 H12A 109.5 . . ?
C11 C12 H12B 109.5 . . ?
C11 C12 H12C 109.5 . . ?
H12A C12 H12B 109.5 . . ?
H12A C12 H12C 109.5 . . ?
H12B C12 H12C 109.5 . . ?
N3 C13 H13A 108.2 . . ?
N3 C13 H13B 108.2 . . ?
N3 C13 C14 116.4(3) . . ?
H13A C13 H13B 107.3 . . ?
C14 C13 H13A 108.2 . . ?
C14 C13 H13B 108.2 . . ?
C13 C14 H14A 109.8 . . ?
C13 C14 H14B 109.8 . . ?
H14A C14 H14B 108.2 . . ?
C15 C14 C13 109.5(3) . . ?
C15 C14 H14A 109.8 . . ?
C15 C14 H14B 109.8 . . ?
C14 C15 H15A 109.1 . . ?
C14 C15 H15B 109.1 . . ?
H15A C15 H15B 107.8 . . ?
C16 C15 C14 112.6(3) . . ?
C16 C15 H15A 109.1 . . ?
C16 C15 H15B 109.1 . . ?
C15 C16 H16A 109.5 . . ?
C15 C16 H16B 109.5 . . ?
C15 C16 H16C 109.5 . . ?
H16A C16 H16B 109.5 . . ?
H16A C16 H16C 109.5 . . ?
H16B C16 H16C 109.5 . . ?
N3 C17 H17A 108.7 . . ?
N3 C17 H17B 108.7 . . ?
N3 C17 H17C 108.1 . . ?
N3 C17 H17D 108.1 . . ?
H17A C17 H17B 107.6 . . ?
H17C C17 H17D 107.3 . . ?
C18 C17 N3 114.1(5) . . ?
C18 C17 H17A 108.7 . . ?
C18 C17 H17B 108.7 . . ?
C18A C17 N3 116.9(9) . . ?
C18A C17 H17C 108.1 . . ?
C18A C17 H17D 108.1 . . ?
C17 C18 H18A 108.7 . . ?
C17 C18 H18B 108.7 . . ?
H18A C18 H18B 107.6 . . ?
C19 C18 C17 114.3(7) . . ?
C19 C18 H18A 108.7 . . ?
C19 C18 H18B 108.7 . . ?
C18 C19 H19A 108.2 . . ?
C18 C19 H19B 108.2 . . ?
H19A C19 H19B 107.4 . . ?
C20 C19 C18 116.3(7) . . ?
C20 C19 H19A 108.2 . . ?
C20 C19 H19B 108.2 . . ?
C19 C20 H20A 109.5 . . ?
C19 C20 H20B 109.5 . . ?
C19 C20 H20C 109.5 . . ?
H20A C20 H20B 109.5 . . ?
H20A C20 H20C 109.5 . . ?
H20B C20 H20C 109.5 . . ?
C17 C18A H18C 111.3 . . ?
C17 C18A H18D 111.3 . . ?
C17 C18A C19A 102.1(14) . . ?
H18C C18A H18D 109.2 . . ?
C19A C18A H18C 111.3 . . ?
C19A C18A H18D 111.3 . . ?
C18A C19A H19C 110.5 . . ?
C18A C19A H19D 110.5 . . ?
H19C C19A H19D 108.7 . . ?
C20A C19A C18A 106.3(13) . . ?
C20A C19A H19C 110.5 . . ?
C20A C19A H19D 110.5 . . ?
C19A C20A H20D 109.5 . . ?
C19A C20A H20E 109.5 . . ?
C19A C20A H20F 109.5 . . ?
H20D C20A H20E 109.5 . . ?
H20D C20A H20F 109.5 . . ?
H20E C20A H20F 109.5 . . ?
N3 C21 H21A 106.5 . . ?
N3 C21 H21B 106.5 . . ?
N3 C21 C22 123.3(13) . . ?
H21A C21 H21B 106.5 . . ?
C22 C21 H21A 106.5 . . ?
C22 C21 H21B 106.5 . . ?
C21 C22 H22A 109.0 . . ?
C21 C22 H22B 109.0 . . ?
H22A C22 H22B 107.8 . . ?
C23 C22 C21 112.9(10) . . ?
C23 C22 H22A 109.0 . . ?
C23 C22 H22B 109.0 . . ?
C22 C23 H23A 108.3 . . ?
C22 C23 H23B 108.3 . . ?
H23A C23 H23B 107.4 . . ?
C24 C23 C22 116.0(9) . . ?
C24 C23 H23A 108.3 . . ?
C24 C23 H23B 108.3 . . ?
C23 C24 H24A 109.5 . . ?
C23 C24 H24B 109.5 . . ?
C23 C24 H24C 109.5 . . ?
H24A C24 H24B 109.5 . . ?
H24A C24 H24C 109.5 . . ?
H24B C24 H24C 109.5 . . ?
N3 C21A H21C 110.0 . . ?
N3 C21A H21D 110.0 . . ?
N3 C21A C22A 108.4(12) . . ?
H21C C21A H21D 108.4 . . ?
C22A C21A H21C 110.0 . . ?
C22A C21A H21D 110.0 . . ?
C21A C22A H22C 109.8 . . ?
C21A C22A H22D 109.8 . . ?
H22C C22A H22D 108.3 . . ?
C23A C22A C21A 109.2(10) . . ?
C23A C22A H22C 109.8 . . ?
C23A C22A H22D 109.8 . . ?
C22A C23A H23C 108.9 . . ?
C22A C23A H23D 108.9 . . ?
C22A C23A C24A 113.5(9) . . ?
H23C C23A H23D 107.7 . . ?
C24A C23A H23C 108.9 . . ?
C24A C23A H23D 108.9 . . ?
C23A C24A H24D 109.5 . . ?
C23A C24A H24E 109.5 . . ?
C23A C24A H24F 109.5 . . ?
H24D C24A H24E 109.5 . . ?
H24D C24A H24F 109.5 . . ?
H24E C24A H24F 109.5 . . ?
C25 N4 C29 119.2(12) . . ?
C25 N4 C33 112.6(9) . . ?
C25 N4 C37 99.2(10) . . ?
C29 N4 C33 110.5(10) . . ?
C29 N4 C37 109.8(11) . . ?
C33 N4 C37 103.9(10) . . ?
N4 C25 H25A 108.6 . . ?
N4 C25 H25B 108.6 . . ?
N4 C25 C26 114.8(8) . . ?
H25A C25 H25B 107.5 . . ?
C26 C25 H25A 108.6 . . ?
C26 C25 H25B 108.6 . . ?
C25 C26 H26A 109.4 . . ?
C25 C26 H26B 109.4 . . ?
C25 C26 C27 111.2(12) . . ?
H26A C26 H26B 108.0 . . ?
C27 C26 H26A 109.4 . . ?
C27 C26 H26B 109.4 . . ?
C26 C27 H27A 109.3 . . ?
C26 C27 H27B 109.3 . . ?
H27A C27 H27B 108.0 . . ?
C28 C27 C26 111.5(15) . . ?
C28 C27 H27A 109.3 . . ?
C28 C27 H27B 109.3 . . ?
C27 C28 H28A 109.5 . . ?
C27 C28 H28B 109.5 . . ?
C27 C28 H28C 109.5 . . ?
H28A C28 H28B 109.5 . . ?
H28A C28 H28C 109.5 . . ?
H28B C28 H28C 109.5 . . ?
N4 C29 H29A 109.0 . . ?
N4 C29 H29B 109.0 . . ?
N4 C29 C30 112.9(13) . . ?
H29A C29 H29B 107.8 . . ?
C30 C29 H29A 109.0 . . ?
C30 C29 H29B 109.0 . . ?
C29 C30 H30A 108.7 . . ?
C29 C30 H30B 108.7 . . ?
C29 C30 C31 114.2(14) . . ?
H30A C30 H30B 107.6 . . ?
C31 C30 H30A 108.7 . . ?
C31 C30 H30B 108.7 . . ?
C30 C31 H31A 108.6 . . ?
C30 C31 H31B 108.6 . . ?
H31A C31 H31B 107.5 . . ?
C32 C31 C30 114.8(14) . . ?
C32 C31 H31A 108.6 . . ?
C32 C31 H31B 108.6 . . ?
C31 C32 H32A 109.5 . . ?
C31 C32 H32B 109.5 . . ?
C31 C32 H32C 109.5 . . ?
H32A C32 H32B 109.5 . . ?
H32A C32 H32C 109.5 . . ?
H32B C32 H32C 109.5 . . ?
N4 C33 H33A 105.7 . . ?
N4 C33 H33B 105.7 . . ?
H33A C33 H33B 106.1 . . ?
C34 C33 N4 126.6(10) . . ?
C34 C33 H33A 105.7 . . ?
C34 C33 H33B 105.7 . . ?
C33 C34 H34A 107.2 . . ?
C33 C34 H34B 107.2 . . ?
C33 C34 C35 120.3(14) . . ?
H34A C34 H34B 106.9 . . ?
C35 C34 H34A 107.2 . . ?
C35 C34 H34B 107.2 . . ?
C34 C35 H35A 108.1 . . ?
C34 C35 H35B 108.1 . . ?
H35A C35 H35B 107.3 . . ?
C36 C35 C34 117.0(16) . . ?
C36 C35 H35A 108.1 . . ?
C36 C35 H35B 108.1 . . ?
C35 C36 H36A 109.5 . . ?
C35 C36 H36B 109.5 . . ?
C35 C36 H36C 109.5 . . ?
H36A C36 H36B 109.5 . . ?
H36A C36 H36C 109.5 . . ?
H36B C36 H36C 109.5 . . ?
N4 C37 H37A 107.6 . . ?
N4 C37 H37B 107.6 . . ?
H37A C37 H37B 107.0 . . ?
C38 C37 N4 118.9(13) . . ?
C38 C37 H37A 107.6 . . ?
C38 C37 H37B 107.6 . . ?
C37 C38 H38A 107.6 . . ?
C37 C38 H38B 107.6 . . ?
C37 C38 C39 118.8(12) . . ?
H38A C38 H38B 107.0 . . ?
C39 C38 H38A 107.6 . . ?
C39 C38 H38B 107.6 . . ?
C38 C39 H39A 108.8 . . ?
C38 C39 H39B 108.8 . . ?
C38 C39 C40 113.7(13) . . ?
H39A C39 H39B 107.7 . . ?
C40 C39 H39A 108.8 . . ?
C40 C39 H39B 108.8 . . ?
C39 C40 H40A 109.5 . . ?
C39 C40 H40B 109.5 . . ?
C39 C40 H40C 109.5 . . ?
H40A C40 H40B 109.5 . . ?
H40A C40 H40C 109.5 . . ?
H40B C40 H40C 109.5 . . ?
C33A N4A C37A 108.7(11) . . ?
C29A N4A C33A 112.7(11) . . ?
C29A N4A C25A 110.7(10) . . ?
C29A N4A C37A 103.3(11) . . ?
C25A N4A C33A 104.7(9) . . ?
C25A N4A C37A 116.9(11) . . ?
N4A C33A H33C 107.9 . . ?
N4A C33A H33D 107.8 . . ?
H33C C33A H33D 107.2 . . ?
C34A C33A N4A 117.8(8) . . ?
C34A C33A H33C 107.9 . . ?
C34A C33A H33D 107.9 . . ?
C33A C34A H34C 108.8 . . ?
C33A C34A H34D 108.8 . . ?
C33A C34A C35A 113.8(12) . . ?
H34C C34A H34D 107.7 . . ?
C35A C34A H34C 108.8 . . ?
C35A C34A H34D 108.8 . . ?
C34A C35A H35C 109.6 . . ?
C34A C35A H35D 109.6 . . ?
H35C C35A H35D 108.1 . . ?
C36A C35A C34A 110.4(16) . . ?
C36A C35A H35C 109.6 . . ?
C36A C35A H35D 109.6 . . ?
C35A C36A H36D 109.5 . . ?
C35A C36A H36E 109.5 . . ?
C35A C36A H36F 109.5 . . ?
H36D C36A H36E 109.5 . . ?
H36D C36A H36F 109.5 . . ?
H36E C36A H36F 109.5 . . ?
N4A C29A H29C 109.5 . . ?
N4A C29A H29D 109.5 . . ?
H29C C29A H29D 108.1 . . ?
C30A C29A N4A 110.8(12) . . ?
C30A C29A H29C 109.5 . . ?
C30A C29A H29D 109.5 . . ?
C29A C30A H30C 109.7 . . ?
C29A C30A H30D 109.7 . . ?
C29A C30A C31A 109.6(14) . . ?
H30C C30A H30D 108.2 . . ?
C31A C30A H30C 109.7 . . ?
C31A C30A H30D 109.7 . . ?
C30A C31A H31C 109.1 . . ?
C30A C31A H31D 109.1 . . ?
H31C C31A H31D 107.8 . . ?
C32A C31A C30A 112.7(14) . . ?
C32A C31A H31C 109.1 . . ?
C32A C31A H31D 109.1 . . ?
C31A C32A H32D 109.5 . . ?
C31A C32A H32E 109.5 . . ?
C31A C32A H32F 109.5 . . ?
H32D C32A H32E 109.5 . . ?
H32D C32A H32F 109.5 . . ?
H32E C32A H32F 109.5 . . ?
N4A C25A H25C 108.3 . . ?
N4A C25A H25D 108.3 . . ?
H25C C25A H25D 107.4 . . ?
C26A C25A N4A 116.0(9) . . ?
C26A C25A H25C 108.3 . . ?
C26A C25A H25D 108.3 . . ?
C25A C26A H26C 109.1 . . ?
C25A C26A H26D 109.1 . . ?
C25A C26A C27A 112.3(13) . . ?
H26C C26A H26D 107.9 . . ?
C27A C26A H26C 109.1 . . ?
C27A C26A H26D 109.1 . . ?
C26A C27A H27C 108.2 . . ?
C26A C27A H27D 108.2 . . ?
H27C C27A H27D 107.3 . . ?
C28A C27A C26A 116.5(17) . . ?
C28A C27A H27C 108.2 . . ?
C28A C27A H27D 108.2 . . ?
C27A C28A H28D 109.5 . . ?
C27A C28A H28E 109.5 . . ?
C27A C28A H28F 109.5 . . ?
H28D C28A H28E 109.5 . . ?
H28D C28A H28F 109.5 . . ?
H28E C28A H28F 109.5 . . ?
N4A C37A H37C 106.9 . . ?
N4A C37A H37D 106.9 . . ?
H37C C37A H37D 106.7 . . ?
C38A C37A N4A 121.6(14) . . ?
C38A C37A H37C 106.9 . . ?
C38A C37A H37D 106.9 . . ?
C37A C38A H38C 108.3 . . ?
C37A C38A H38D 108.3 . . ?
H38C C38A H38D 107.4 . . ?
C39A C38A C37A 116.0(14) . . ?
C39A C38A H38C 108.3 . . ?
C39A C38A H38D 108.3 . . ?
C38A C39A H39C 108.6 . . ?
C38A C39A H39D 108.6 . . ?
H39C C39A H39D 107.5 . . ?
C40A C39A C38A 114.8(18) . . ?
C40A C39A H39C 108.6 . . ?
C40A C39A H39D 108.6 . . ?
C39A C40A H40D 109.5 . . ?
C39A C40A H40E 109.5 . . ?
C39A C40A H40F 109.5 . . ?
H40D C40A H40E 109.5 . . ?
H40D C40A H40F 109.5 . . ?
H40E C40A H40F 109.5 . . ?
N5 C41 C42 179.9(8) . . ?
C41 C42 H42A 109.5 . . ?
C41 C42 H42B 109.5 . . ?
C41 C42 H42C 109.5 . . ?
H42A C42 H42B 109.5 . . ?
H42A C42 H42C 109.5 . . ?
H42B C42 H42C 109.5 . . ?
H43A C43 H43B 109.5 . . ?
H43A C43 H43C 109.5 . . ?
H43B C43 H43C 109.5 . . ?
C44 C43 H43A 109.5 . . ?
C44 C43 H43B 109.5 . . ?
C44 C43 H43C 109.5 . . ?
C43 C44 H44A 109.6 . . ?
C43 C44 H44B 109.6 . . ?
H44A C44 H44B 108.1 . . ?
O37 C44 C43 110.4(9) . . ?
O37 C44 H44A 109.6 . . ?
O37 C44 H44B 109.6 . . ?
C44 O37 C45 111.7(8) . . ?
O37 C45 H45A 108.5 . . ?
O37 C45 H45B 108.5 . . ?
O37 C45 C46 115.0(8) . . ?
H45A C45 H45B 107.5 . . ?
C46 C45 H45A 108.5 . . ?
C46 C45 H45B 108.5 . . ?
C45 C46 H46A 109.5 . . ?
C45 C46 H46B 109.5 . . ?
C45 C46 H46C 109.5 . . ?
H46A C46 H46B 109.5 . . ?
H46A C46 H46C 109.5 . . ?
H46B C46 H46C 109.5 . . ?

loop_
_geom_torsion_atom_site_label_1
_geom_torsion_atom_site_label_2
_geom_torsion_atom_site_label_3
_geom_torsion_atom_site_label_4
_geom_torsion
_geom_torsion_site_symmetry_1
_geom_torsion_site_symmetry_2
_geom_torsion_site_symmetry_3
_geom_torsion_site_symmetry_4
_geom_torsion_publ_flag
O2 Mo2 O19 Hf1 179.4(2) . . . . ?
O3 Mo3 O15 Mo2 173.89(15) . . . . ?
O3 Mo3 O20 Hf1 -178.97(18) . . . . ?
O4 Mo4 O21 Hf1 -179.69(19) . . . . ?
O5 Mo5 O22 Hf1 -179.5(2) . . . . ?
O7 Mo7 O30 Mo10 -174.74(14) . . . . ?
O7 Mo7 O31 Hf1 -179.83(19) . . . . ?
O8 Mo8 O32 Hf1 -180.0(2) . . . . ?
O9 Mo9 O33 Hf1 179.5(2) . . . . ?
O10 Mo10 O34 Hf1 -179.5(2) . . . . ?
O11 Mo2 O19 Hf1 5.4(4) . . . . ?
O12 Mo3 O15 Mo2 -94.78(14) . . . . ?
O12 Mo3 O20 Hf1 1.7(4) . . . . ?
O13 Mo4 O21 Hf1 1.5(4) . . . . ?
O14 Mo5 O22 Hf1 1.0(4) . . . . ?
O15 Mo2 O19 Hf1 76.7(2) . . . . ?
O15 Mo3 O20 Hf1 -74.59(19) . . . . ?
O16 Mo3 O15 Mo2 -42.2(3) . . . . ?
O16 Mo3 O20 Hf1 76.01(19) . . . . ?
O16 Mo4 O21 Hf1 -74.29(19) . . . . ?
O17 Mo4 O21 Hf1 76.1(2) . . . . ?
O17 Mo5 O22 Hf1 -75.52(19) . . . . ?
O18 Mo2 O19 Hf1 -74.8(2) . . . . ?
O18 Mo5 O22 Hf1 76.30(19) . . . . ?
O20 Mo3 O15 Mo2 65.01(15) . . . . ?
O23 Mo7 O30 Mo10 93.42(14) . . . . ?
O23 Mo7 O31 Hf1 -2.2(4) . . . . ?
O24 Mo8 O32 Hf1 -0.8(5) . . . . ?
O25 Mo9 O33 Hf1 -1.7(5) . . . . ?
O26 Mo10 O34 Hf1 -4.0(5) . . . . ?
O27 Mo7 O30 Mo10 40.2(3) . . . . ?
O27 Mo7 O31 Hf1 -76.3(2) . . . . ?
O27 Mo8 O32 Hf1 75.4(2) . . . . ?
O28 Mo8 O32 Hf1 -75.3(2) . . . . ?
O28 Mo9 O33 Hf1 75.2(2) . . . . ?
O29 Mo9 O33 Hf1 -75.4(2) . . . . ?
O29 Mo10 O34 Hf1 75.2(2) . . . . ?
O30 Mo7 O31 Hf1 75.53(19) . . . . ?
O30 Mo10 O34 Hf1 -75.9(2) . . . . ?
O31 Mo7 O30 Mo10 -65.21(14) . . . . ?
O35 Mo2 O19 Hf1 1.07(19) . . . . ?
O35 Mo3 O15 Mo2 -20.54(12) . . . . ?
O35 Mo3 O20 Hf1 1.07(18) . . . . ?
O35 Mo4 O21 Hf1 0.58(18) . . . . ?
O35 Mo5 O22 Hf1 0.52(18) . . . . ?
O36 Mo7 O30 Mo10 20.28(11) . . . . ?
O36 Mo7 O31 Hf1 -0.82(18) . . . . ?
O36 Mo8 O32 Hf1 -0.3(2) . . . . ?
O36 Mo9 O33 Hf1 0.1(2) . . . . ?
O36 Mo10 O34 Hf1 -0.11(19) . . . . ?
N3 C9 C10 C11 175.0(3) . . . . ?
N3 C13 C14 C15 172.6(3) . . . . ?
N3 C17 C18 C19 -178.1(6) . . . . ?
N3 C17 C18A C19A 176.0(12) . . . . ?
N3 C21 C22 C23 -169.7(16) . . . . ?
N3 C21A C22A C23A 175.1(13) . . . . ?
C9 N3 C13 C14 -67.2(4) . . . . ?
C9 N3 C17 C18 -59.4(7) . . . . ?
C9 N3 C17 C18A -46.5(15) . . . . ?
C9 N3 C21 C22 174.7(16) . . . . ?
C9 N3 C21A C22A 174.1(12) . . . . ?
C9 C10 C11 C12 -179.6(4) . . . . ?
C13 N3 C9 C10 -172.4(3) . . . . ?
C13 N3 C17 C18 59.1(6) . . . . ?
C13 N3 C17 C18A 72.0(15) . . . . ?
C13 N3 C21 C22 57(2) . . . . ?
C13 N3 C21A C22A 53.4(18) . . . . ?
C13 C14 C15 C16 -177.7(3) . . . . ?
C17 N3 C9 C10 -54.2(5) . . . . ?
C17 N3 C13 C14 172.5(3) . . . . ?
C17 N3 C21 C22 -61(2) . . . . ?
C17 N3 C21A C22A -67.5(15) . . . . ?
C17 C18 C19 C20 -56.4(11) . . . . ?
C17 C18A C19A C20A 153.2(17) . . . . ?
C21 N3 C9 C10 71.4(11) . . . . ?
C21 N3 C13 C14 51.3(11) . . . . ?
C21 N3 C17 C18 176.4(10) . . . . ?
C21 C22 C23 C24 -54.9(18) . . . . ?
C21A N3 C9 C10 61.2(10) . . . . ?
C21A N3 C13 C14 52.2(11) . . . . ?
C21A N3 C17 C18A -161.3(16) . . . . ?
C21A C22A C23A C24A 58.2(16) . . . . ?
N4 C25 C26 C27 -168.1(17) . . . . ?
N4 C29 C30 C31 161.6(18) . . . . ?
N4 C33 C34 C35 -167.7(15) . . . . ?
N4 C37 C38 C39 -169.2(14) . . . . ?
C25 N4 C29 C30 82(2) . . . . ?
C25 N4 C33 C34 38.0(18) . . . . ?
C25 N4 C37 C38 92.4(16) . . . . ?
C25 C26 C27 C28 169(2) . . . . ?
C29 N4 C25 C26 48.0(15) . . . . ?
C29 N4 C33 C34 174.0(15) . . . . ?
C29 N4 C37 C38 -33.3(19) . . . . ?
C29 C30 C31 C32 172.0(19) . . . . ?
C33 N4 C25 C26 179.8(10) . . . . ?
C33 N4 C29 C30 -51(2) . . . . ?
C33 N4 C37 C38 -151.5(15) . . . . ?
C33 C34 C35 C36 -53(3) . . . . ?
C37 N4 C25 C26 -70.9(12) . . . . ?
C37 N4 C29 C30 -165.0(18) . . . . ?
C37 N4 C33 C34 -68.3(16) . . . . ?
C37 C38 C39 C40 -56(2) . . . . ?
N4A C33A C34A C35A -173.8(16) . . . . ?
N4A C29A C30A C31A -156.2(19) . . . . ?
N4A C25A C26A C27A 173.0(15) . . . . ?
N4A C37A C38A C39A 173.5(18) . . . . ?
C33A N4A C29A C30A -75(2) . . . . ?
C33A N4A C25A C26A -70.4(14) . . . . ?
C33A N4A C37A C38A -76(2) . . . . ?
C33A C34A C35A C36A -175(3) . . . . ?
C29A N4A C33A C34A -47.8(15) . . . . ?
C29A N4A C25A C26A 167.8(13) . . . . ?
C29A N4A C37A C38A 44(2) . . . . ?
C29A C30A C31A C32A -163(2) . . . . ?
C25A N4A C33A C34A -168.3(10) . . . . ?
C25A N4A C29A C30A 42(2) . . . . ?
C25A N4A C37A C38A 166.0(19) . . . . ?
C25A C26A C27A C28A 80(3) . . . . ?
C37A N4A C33A C34A 66.1(14) . . . . ?
C37A N4A C29A C30A 167.5(19) . . . . ?
C37A N4A C25A C26A 49.9(18) . . . . ?
C37A C38A C39A C40A 67(3) . . . . ?
C43 C44 O37 C45 172.7(11) . . . . ?
C44 O37 C45 C46 -177.7(13) . . . . ?

_shelx_res_file                  
;
TITL matds02mo_a.res in P2(1)/c
    matds02mo.res
    created by SHELXL-2019/3 at 13:42:22 on 13-Mar-2024
REM Old TITL MATDS02Mo_auto in P2(1)/c
REM SHELXT solution in P2(1)/c: R1 0.120, Rweak 0.006, Alpha 0.037
REM <I/s> 1.361 for 642 systematic absences, Orientation as input
REM Formula found by SHELXT: C42 N5 O34 Mo10 Hf
CELL 0.71073 21.3965 15.0939 24.2325 90 92.625 90
ZERR 4 0.0002 0.0002 0.0003 0 0.001 0
LATT 1
SYMM -X,0.5+Y,0.5-Z
SFAC C H Hf Mo N O
UNIT 180.52 427.3 4 40 20 147.13
SIMU 0.01 0.02 1.22
RIGU C43 > C46
SADI 0.04 C25 C29 C25 C33 C25 C37 C29 C33 C29 C37 C33 C37 C25A C29A C25A =
 C33A C25A C37A C29A C33A C29A C37A C33A C37A
RIGU N3 C21A > C24A
RIGU 0.001 0.001 N4 C37 > C40
RIGU 0.001 0.001 N4A C37A > C40A
SADI N3 C21 N3 C21A
SADI C17 C18 C17 C18A
SADI C18 C19 C18A C19A
SADI C19 C20 C19A C20A
SADI 0.04 C17 C19 C17 C19A
SADI 0.04 C18 C20 C18A C20A
SADI O26 C8 O26 C8A O23 C5 O23 C5A O24 C6 O24 C6A
RIGU 0.001 0.001 O26 C8 C8A
SIMU 0.008 0.016 2 O23 C5 C5A

L.S. 12
PLAN  12
SIZE 0.246 0.095 0.087
TEMP -173
CONF
RTAB Dist Mo1 Mo2
RTAB Dist Mo1 Mo3
RTAB Dist Mo1 Mo4
RTAB Dist Mo1 Mo5
RTAB Dist Mo2 Mo3
RTAB Dist Mo2 Mo5
RTAB Dist Mo3 Mo4
RTAB Dist Mo4 Mo5
RTAB Dist Mo6 Mo7
RTAB Dist Mo6 Mo8
RTAB Dist Mo6 Mo9
RTAB Dist Mo6 Mo10
RTAB Dist Mo8 Mo9
RTAB Dist Mo7 Mo8
RTAB Dist Mo7 Mo10
RTAB Dist Mo9 Mo10
RTAB Dist Hf1 O35
RTAB Dist Hf1 O36
FREE Mo2 Mo3
FREE Mo2 Mo5
FREE Mo3 Mo4
FREE Mo4 Mo5
FREE Mo7 Mo8
FREE Mo7 Mo10
FREE Mo8 Mo9
FREE Mo9 Mo10
BOND $H
list 4
MORE -1
fmap 2
acta 59.15
REM <olex2.extras>
REM <HklSrc "%.\\MATDS02Mo.hkl">
REM </olex2.extras>

WGHT    0.018900   36.089802
FVAR       0.07262   0.63183   0.48157   0.71859   0.50759   0.78249
MO1   4    0.009277    0.373222    0.834651    11.00000    0.01561    0.03394 =
         0.02948    0.00247    0.00642    0.00603
MO2   4    0.115790    0.528973    0.801357    11.00000    0.02379    0.02149 =
         0.03182    0.00595    0.00690    0.01059
MO3   4    0.153289    0.388835    0.897078    11.00000    0.02080    0.02644 =
         0.02027    0.00193    0.00225    0.00415
MO4   4    0.125807    0.228612    0.811314    11.00000    0.01543    0.01980 =
         0.03038    0.00136    0.00442    0.00008
MO5   4    0.088539    0.369512    0.716444    11.00000    0.01366    0.03878 =
         0.02153    0.00181    0.00028    0.00621
MO6   4    0.491863    0.402574    0.719850    11.00000    0.01660    0.05336 =
         0.04858   -0.00215    0.00959   -0.00996
MO7   4    0.362444    0.281833    0.684561    11.00000    0.01429    0.03072 =
         0.02751   -0.00069    0.00532    0.00180
MO8   4    0.353201    0.494806    0.679218    11.00000    0.03086    0.03149 =
         0.04421    0.01688    0.01185    0.00016
MO9   4    0.397686    0.505392    0.807827    11.00000    0.02236    0.03442 =
         0.05293   -0.01085    0.00486   -0.01057
MO10  4    0.406765    0.292957    0.812673    11.00000    0.01341    0.03827 =
         0.02878    0.00517    0.00094    0.00697
HF1   3    0.250990    0.384700    0.775806    11.00000    0.01316    0.01727 =
         0.02338    0.00246    0.00135    0.00239
O1    6   -0.123671    0.382087    0.864858    11.00000    0.02099    0.05359 =
         0.06615    0.00638    0.01796    0.00762
O2    6    0.108109    0.640681    0.800222    11.00000    0.04482    0.02361 =
         0.05391    0.00915    0.01632    0.01643
O3    6    0.172449    0.395907    0.965635    11.00000    0.03506    0.04534 =
         0.02377    0.00185    0.00175    0.00531
O4    6    0.125775    0.116912    0.815446    11.00000    0.02998    0.02092 =
         0.05517    0.00098    0.01165   -0.00121
O5    6    0.059549    0.361975    0.650434    11.00000    0.02234    0.07484 =
         0.02581   -0.00043   -0.00296    0.00792
O6    6    0.622613    0.407645    0.683246    11.00000    0.02317    0.06534 =
         0.08389   -0.00321    0.02338   -0.01061
O7    6    0.354659    0.200113    0.637217    11.00000    0.02264    0.04796 =
         0.04094   -0.01556    0.00719    0.00288
O8    6    0.338066    0.570321    0.628896    11.00000    0.05614    0.05140 =
         0.06952    0.03799    0.02475    0.01103
O9    6    0.414549    0.588724    0.852444    11.00000    0.03831    0.05706 =
         0.08475   -0.03517    0.01186   -0.02242
O10   6    0.431068    0.217938    0.860471    11.00000    0.02771    0.06987 =
         0.03913    0.01677    0.00442    0.02636
O11   6    0.020208    0.505088    0.826696    11.00000    0.02337    0.03312 =
         0.03643    0.00631    0.00794    0.01418
O12   6    0.051970    0.384341    0.910113    11.00000    0.02528    0.03607 =
         0.02679    0.00279    0.01106    0.00602
O13   6    0.027369    0.242761    0.833744    11.00000    0.01572    0.03212 =
         0.03480   -0.00070    0.00596   -0.00275
O14   6   -0.004236    0.366690    0.752567    11.00000    0.01338    0.05281 =
         0.03247    0.00216    0.00199    0.00741
O15   6    0.132251    0.507901    0.878946    11.00000    0.02938    0.02243 =
         0.02892   -0.00291    0.00639    0.00490
O16   6    0.138520    0.264766    0.886536    11.00000    0.02174    0.02720 =
         0.02661    0.00789    0.00337    0.00285
O17   6    0.087537    0.248726    0.739743    11.00000    0.01762    0.03312 =
         0.02938   -0.00696    0.00266   -0.00075
O18   6    0.079448    0.493344    0.731745    11.00000    0.02455    0.03634 =
         0.02938    0.01190    0.00607    0.01463
O19   6    0.193773    0.504058    0.784780    11.00000    0.02274    0.01976 =
         0.02993    0.00344    0.00367    0.00436
O20   6    0.223995    0.389234    0.861954    11.00000    0.01939    0.02340 =
         0.02329    0.00184   -0.00035    0.00302
O21   6    0.201575    0.261050    0.791905    11.00000    0.01490    0.01974 =
         0.02832    0.00129    0.00302    0.00198
O22   6    0.171124    0.374963    0.714418    11.00000    0.01592    0.02896 =
         0.02306    0.00236    0.00208    0.00450
O23   6    0.461331    0.303520    0.669649    11.00000    0.01667    0.04958 =
         0.03643    0.00366    0.00885    0.00081
O24   6    0.453970    0.489098    0.665165    11.00000    0.03211    0.04833 =
         0.05824    0.01338    0.01828   -0.01244
O25   6    0.493665    0.497093    0.777723    11.00000    0.02284    0.05770 =
         0.06561   -0.00945    0.00786   -0.01939
O26   6    0.499988    0.310616    0.779911    11.00000    0.01507    0.06644 =
         0.04260   -0.00169    0.00212    0.00408
O27   6    0.354715    0.385889    0.638959    11.00000    0.02585    0.04567 =
         0.02975    0.00993    0.00814    0.00239
O28   6    0.384130    0.566534    0.739731    11.00000    0.03715    0.02265 =
         0.07201    0.00428    0.01553   -0.00955
O29   6    0.427583    0.403228    0.847257    11.00000    0.01683    0.05477 =
         0.03812   -0.00580   -0.00369   -0.00018
O30   6    0.397877    0.221395    0.747222    11.00000    0.01694    0.02888 =
         0.03381    0.00263    0.00605    0.00665
O31   6    0.288650    0.297950    0.713724    11.00000    0.01550    0.02541 =
         0.02686    0.00074    0.00324    0.00139
O32   6    0.281309    0.470449    0.709768    11.00000    0.02634    0.02398 =
         0.03321    0.00978    0.00541    0.00352
O33   6    0.317625    0.479122    0.814147    11.00000    0.02179    0.02374 =
         0.03896   -0.00244    0.00216   -0.00185
O34   6    0.324782    0.306455    0.817834    11.00000    0.01538    0.02424 =
         0.02804    0.00453    0.00229    0.00271
O35   6    0.102224    0.378498    0.810973    11.00000    0.01461    0.02463 =
         0.02407    0.00256    0.00325    0.00546
O36   6    0.398719    0.395544    0.741389    11.00000    0.01623    0.02670 =
         0.03607    0.00125    0.00475   -0.00233
N1    5   -0.070095    0.375809    0.852730    11.00000    0.01957    0.04361 =
         0.04204    0.00343    0.00897    0.00656
N2    5    0.570189    0.406304    0.699239    11.00000    0.01806    0.06488 =
         0.06412   -0.00566    0.01621   -0.01121
C1    1   -0.028924    0.567327    0.816936    11.00000    0.03032    0.04529 =
         0.12185    0.03544    0.02937    0.02248
AFIX 137
H1A   2   -0.039707    0.570367    0.777239    11.00000   -1.50000
H1B   2   -0.015239    0.625833    0.830209    11.00000   -1.50000
H1C   2   -0.065696    0.548686    0.836632    11.00000   -1.50000
AFIX   0
C2    1    0.027612    0.434959    0.953717    11.00000    0.04567    0.07187 =
         0.03984   -0.00887    0.01755    0.01151
AFIX 137
H2A   2    0.051078    0.421374    0.988364    11.00000   -1.50000
H2B   2   -0.016601    0.420174    0.957392    11.00000   -1.50000
H2C   2    0.031575    0.498210    0.945446    11.00000   -1.50000
AFIX   0
C3    1   -0.018484    0.179069    0.813593    11.00000    0.02098    0.04212 =
         0.04870   -0.00275    0.00051   -0.00829
AFIX 137
H3A   2   -0.026791    0.187758    0.773855    11.00000   -1.50000
H3B   2   -0.057318    0.187178    0.832922    11.00000   -1.50000
H3C   2   -0.002492    0.119007    0.820314    11.00000   -1.50000
AFIX   0
C4    1   -0.061193    0.377357    0.719847    11.00000    0.01876    0.12567 =
         0.04334    0.00227   -0.00602    0.01905
AFIX 137
H4A   2   -0.062301    0.436599    0.703282    11.00000   -1.50000
H4B   2   -0.096948    0.370211    0.743323    11.00000   -1.50000
H4C   2   -0.063304    0.332561    0.690547    11.00000   -1.50000
AFIX   0
PART 1
C5    1    0.488861    0.270924    0.620340    61.00000    0.02324    0.04145 =
         0.04208   -0.00490    0.01756    0.00023
AFIX 137
H5A   2    0.534444    0.268439    0.626252    61.00000   -1.50000
H5B   2    0.478069    0.310748    0.589414    61.00000   -1.50000
H5C   2    0.472770    0.211441    0.611857    61.00000   -1.50000
AFIX   0
C6    1    0.474982    0.527355    0.614462    21.00000    0.03823    0.05426 =
         0.05184    0.01583    0.01753    0.00192
AFIX 137
H6A   2    0.451889    0.582264    0.606393    21.00000   -1.50000
H6B   2    0.467457    0.485334    0.584051    21.00000   -1.50000
H6C   2    0.519823    0.540366    0.618618    21.00000   -1.50000
AFIX   0
PART 0
C7    1    0.546341    0.529406    0.809108    11.00000    0.02900    0.05600 =
         0.08577   -0.01166   -0.00562   -0.01352
AFIX 137
H7A   2    0.539605    0.591720    0.818515    11.00000   -1.50000
H7B   2    0.583718    0.524247    0.787417    11.00000   -1.50000
H7C   2    0.552130    0.494597    0.843096    11.00000   -1.50000
AFIX   0
PART 1
C8    1    0.539354    0.230893    0.773580    61.00000    0.01946    0.07365 =
         0.04755   -0.00987   -0.00183    0.01215
AFIX 137
H8A   2    0.580965    0.248750    0.762428    61.00000   -1.50000
H8B   2    0.519918    0.192061    0.745288    61.00000   -1.50000
H8C   2    0.543231    0.199109    0.808835    61.00000   -1.50000
AFIX   0
PART 2
C5A   1    0.508351    0.236558    0.666252   -61.00000    0.03761    0.05950 =
         0.06122   -0.01460    0.01592   -0.00444
AFIX 137
H5AA  2    0.490879    0.185277    0.646110   -61.00000   -1.50000
H5AB  2    0.522522    0.218373    0.703581   -61.00000   -1.50000
H5AC  2    0.543849    0.260171    0.646740   -61.00000   -1.50000
AFIX   0
C6A   1    0.496570    0.558780    0.652239   -21.00000    0.02802    0.03223 =
         0.07147    0.02685    0.01343    0.00009
AFIX 137
H6AA  2    0.534639    0.533062    0.637924   -21.00000   -1.50000
H6AB  2    0.507366    0.592983    0.685705   -21.00000   -1.50000
H6AC  2    0.476782    0.597857    0.624265   -21.00000   -1.50000
AFIX   0
C8A   1    0.558854    0.283733    0.806597   -61.00000    0.01779    0.07588 =
         0.07460    0.01899   -0.00384    0.00158
AFIX 137
H8AA  2    0.556783    0.291003    0.846659   -61.00000   -1.50000
H8AB  2    0.592679    0.320555    0.793156   -61.00000   -1.50000
H8AC  2    0.566958    0.221438    0.798047   -61.00000   -1.50000
AFIX   0

PART 0
N3    5    0.186863    0.363326    0.535317    11.00000    0.03682    0.02317 =
         0.02073   -0.00306    0.00371    0.00054
C9    1    0.179440    0.429088    0.582245    11.00000    0.03857    0.02347 =
         0.02192   -0.00372    0.00432    0.00069
AFIX  23
H9A   2    0.136538    0.423087    0.595448    11.00000   -1.20000
H9B   2    0.208830    0.412051    0.613173    11.00000   -1.20000
AFIX   0
C10   1    0.190445    0.526115    0.568943    11.00000    0.05270    0.02226 =
         0.02544   -0.00343    0.00390    0.00092
AFIX  23
H10A  2    0.163345    0.544341    0.536721    11.00000   -1.20000
H10B  2    0.234612    0.535551    0.559921    11.00000   -1.20000
AFIX   0
C11   1    0.174921    0.580886    0.619872    11.00000    0.05698    0.02686 =
         0.03391   -0.00765   -0.00334    0.01221
AFIX  23
H11A  2    0.130954    0.569776    0.628922    11.00000   -1.20000
H11B  2    0.202121    0.561694    0.651803    11.00000   -1.20000
AFIX   0
C12   1    0.184061    0.679324    0.610374    11.00000    0.07923    0.02680 =
         0.06317   -0.01220   -0.01004    0.00803
AFIX 137
H12A  2    0.227220    0.690344    0.600321    11.00000   -1.50000
H12B  2    0.175712    0.711826    0.644263    11.00000   -1.50000
H12C  2    0.155152    0.699369    0.580405    11.00000   -1.50000
AFIX   0
C13   1    0.165471    0.272972    0.554461    11.00000    0.02591    0.02214 =
         0.03050   -0.00224    0.00205   -0.00133
AFIX  23
H13A  2    0.163642    0.232671    0.522195    11.00000   -1.20000
H13B  2    0.122363    0.278909    0.567198    11.00000   -1.20000
AFIX   0
C14   1    0.205411    0.229471    0.600279    11.00000    0.02615    0.02223 =
         0.03119    0.00009    0.00366   -0.00138
AFIX  23
H14A  2    0.246940    0.214245    0.586551    11.00000   -1.20000
H14B  2    0.211682    0.271096    0.631617    11.00000   -1.20000
AFIX   0
C15   1    0.173149    0.146132    0.619477    11.00000    0.02894    0.03212 =
         0.04411    0.00699    0.00289   -0.00763
AFIX  23
H15A  2    0.130826    0.161669    0.631251    11.00000   -1.20000
H15B  2    0.168244    0.104306    0.588108    11.00000   -1.20000
AFIX   0
C16   1    0.209086    0.100788    0.666957    11.00000    0.03878    0.02968 =
         0.04209    0.00985    0.00460   -0.00583
AFIX 137
H16A  2    0.250524    0.083371    0.655144    11.00000   -1.50000
H16B  2    0.186169    0.048007    0.678117    11.00000   -1.50000
H16C  2    0.213776    0.141700    0.698275    11.00000   -1.50000
AFIX   0
C17   1    0.146019    0.388985    0.484697    11.00000    0.06528    0.02813 =
         0.02194   -0.00365   -0.00773    0.00666
PART 1
AFIX  23
H17A  2    0.159698    0.447599    0.471447    41.00000   -1.20000
H17B  2    0.152638    0.345444    0.454974    41.00000   -1.20000
AFIX  23
PART 2
H17C  2    0.166088    0.439632    0.466521   -41.00000   -1.20000
H17D  2    0.145638    0.338709    0.458447   -41.00000   -1.20000
AFIX   0
PART 1
C18   1    0.076516    0.393262    0.494995    41.00000    0.05215    0.02451 =
         0.05731    0.01727   -0.02460   -0.01192
AFIX  23
H18A  2    0.063202    0.335273    0.509505    41.00000   -1.20000
H18B  2    0.069772    0.438280    0.523832    41.00000   -1.20000
AFIX   0
C19   1    0.035331    0.415820    0.444188    41.00000    0.04922    0.03537 =
         0.02981    0.00203   -0.00102    0.01348
AFIX  23
H19A  2    0.038191    0.366651    0.417382    41.00000   -1.20000
H19B  2   -0.008591    0.418675    0.455259    41.00000   -1.20000
AFIX   0
C20   1    0.050304    0.501635    0.414941    41.00000    0.06035    0.05744 =
         0.04704    0.02232    0.01678    0.02788
AFIX 137
H20A  2    0.048465    0.551087    0.441022    41.00000   -1.50000
H20B  2    0.019726    0.511207    0.384166    41.00000   -1.50000
H20C  2    0.092388    0.498021    0.400751    41.00000   -1.50000
AFIX   0
PART 2
C18A  1    0.078634    0.414074    0.494350   -41.00000    0.05260    0.01819 =
         0.05153    0.01457   -0.01235   -0.01567
AFIX  23
H18C  2    0.076353    0.463737    0.520868   -41.00000   -1.20000
H18D  2    0.054847    0.363009    0.508124   -41.00000   -1.20000
AFIX   0
C19A  1    0.054212    0.442029    0.435776   -41.00000    0.04909    0.03383 =
         0.02738    0.00524    0.00314    0.00597
AFIX  23
H19C  2    0.063178    0.505423    0.429260   -41.00000   -1.20000
H19D  2    0.074484    0.406381    0.407333   -41.00000   -1.20000
AFIX   0
C20A  1   -0.015632    0.425712    0.433516   -41.00000    0.04032    0.05412 =
         0.03668   -0.00267   -0.00421    0.01504
AFIX 137
H20D  2   -0.023702    0.361861    0.431431   -41.00000   -1.50000
H20E  2   -0.034850    0.454855    0.400822   -41.00000   -1.50000
H20F  2   -0.033582    0.449852    0.466831   -41.00000   -1.50000
AFIX   0
PART 1
C21   1    0.256020    0.354014    0.522631    31.00000    0.03803    0.00430 =
         0.02906    0.00430    0.01401   -0.00173
AFIX  23
H21A  2    0.278811    0.341536    0.558259    31.00000   -1.20000
H21B  2    0.270018    0.413191    0.510629    31.00000   -1.20000
AFIX   0
C22   1    0.280012    0.287194    0.480835    31.00000    0.03656    0.02126 =
         0.02324    0.00031    0.00640    0.01521
AFIX  23
H22A  2    0.261772    0.228300    0.488127    31.00000   -1.20000
H22B  2    0.265542    0.305467    0.443147    31.00000   -1.20000
AFIX   0
C23   1    0.351012    0.279526    0.483233    31.00000    0.03528    0.03594 =
         0.03347   -0.00047    0.01051    0.00757
AFIX  23
H23A  2    0.364451    0.252746    0.519136    31.00000   -1.20000
H23B  2    0.363106    0.238146    0.453873    31.00000   -1.20000
AFIX   0
C24   1    0.386607    0.365067    0.476670    31.00000    0.03549    0.04245 =
         0.04857   -0.00451    0.00959   -0.00107
AFIX 137
H24A  2    0.381236    0.402738    0.509049    31.00000   -1.50000
H24B  2    0.370533    0.395941    0.443391    31.00000   -1.50000
H24C  2    0.431136    0.351997    0.473315    31.00000   -1.50000
AFIX   0
SAME 0.02 0.04 C21 > C24
PART 2
C21A  1    0.254281    0.371669    0.519158   -31.00000    0.04065    0.00996 =
         0.02839   -0.00344    0.01496   -0.00399
AFIX  23
H21C  2    0.282896    0.363759    0.552061   -31.00000   -1.20000
H21D  2    0.261568    0.431173    0.503515   -31.00000   -1.20000
AFIX   0
C22A  1    0.266834    0.299974    0.475972   -31.00000    0.02970    0.02506 =
         0.02857   -0.00437    0.00645    0.01212
AFIX  23
H22C  2    0.263002    0.240494    0.492700   -31.00000   -1.20000
H22D  2    0.235665    0.304664    0.444634   -31.00000   -1.20000
AFIX   0
C23A  1    0.332502    0.312255    0.455397   -31.00000    0.03337    0.05747 =
         0.03494   -0.00509    0.01222    0.01269
AFIX  23
H23C  2    0.334762    0.370335    0.436612   -31.00000   -1.20000
H23D  2    0.340404    0.265709    0.427790   -31.00000   -1.20000
AFIX   0
C24A  1    0.384207    0.307987    0.501705   -31.00000    0.02819    0.07044 =
         0.04809   -0.00168    0.01120    0.01054
AFIX 137
H24D  2    0.378261    0.356167    0.528062   -31.00000   -1.50000
H24E  2    0.425210    0.314138    0.485675   -31.00000   -1.50000
H24F  2    0.382041    0.250942    0.520836   -31.00000   -1.50000
AFIX   0

SAME 0.02 0.04 N4A > C28A
SAME 0.02 0.04 N4 C29 > C32
SAME 0.02 0.04 N4A C29A > C32A
SAME 0.02 0.04 N4 C33 > C36
SAME 0.02 0.04 N4A C33A > C36A
SAME 0.02 0.04 N4 C37 > C40
SAME 0.02 0.04 N4A C37A > C40A
PART 1
N4    5    0.261741    0.714913    0.913828    51.00000    0.06245    0.02457 =
         0.05272   -0.00597    0.02302   -0.01531
C25   1    0.284142    0.622419    0.917956    51.00000    0.07833    0.03837 =
         0.04042   -0.00226   -0.00947    0.01123
AFIX  23
H25A  2    0.327888    0.620358    0.906362    51.00000   -1.20000
H25B  2    0.258590    0.585639    0.891698    51.00000   -1.20000
AFIX   0
C26   1    0.281748    0.582171    0.974445    51.00000    0.07463    0.03724 =
         0.04566    0.00327   -0.02029   -0.02616
AFIX  23
H26A  2    0.237616    0.571368    0.983080    51.00000   -1.20000
H26B  2    0.299863    0.624133    1.002207    51.00000   -1.20000
AFIX   0
C27   1    0.317527    0.495914    0.977885    51.00000    0.04344    0.08399 =
         0.07394   -0.01475   -0.00765   -0.00024
AFIX  23
H27A  2    0.294651    0.450437    0.955523    51.00000   -1.20000
H27B  2    0.359056    0.504253    0.962235    51.00000   -1.20000
AFIX   0
C28   1    0.325879    0.464623    1.035416    51.00000    0.07276    0.08468 =
         0.10531    0.04802   -0.00179    0.00264
AFIX 137
H28A  2    0.341131    0.513482    1.059018    51.00000   -1.50000
H28B  2    0.356329    0.416091    1.037233    51.00000   -1.50000
H28C  2    0.285725    0.443505    1.048218    51.00000   -1.50000
AFIX   0
C29   1    0.284888    0.780386    0.955358    51.00000    0.08260    0.04313 =
         0.06920   -0.00135   -0.02810    0.01448
AFIX  23
H29A  2    0.287575    0.751811    0.992163    51.00000   -1.20000
H29B  2    0.254435    0.829613    0.956839    51.00000   -1.20000
AFIX   0
C30   1    0.347095    0.817009    0.943208    51.00000    0.05743    0.09161 =
         0.05463   -0.00360   -0.00266   -0.00938
AFIX  23
H30A  2    0.348434    0.827227    0.902924    51.00000   -1.20000
H30B  2    0.379478    0.772383    0.953492    51.00000   -1.20000
AFIX   0
C31   1    0.363319    0.903499    0.973239    51.00000    0.09230    0.08619 =
         0.08564    0.00585   -0.04039   -0.03713
AFIX  23
H31A  2    0.334432    0.950256    0.958970    51.00000   -1.20000
H31B  2    0.356007    0.895620    1.012986    51.00000   -1.20000
AFIX   0
C32   1    0.426228    0.933338    0.967815    51.00000    0.11069    0.10469 =
         0.07100   -0.00049   -0.01665   -0.03885
AFIX 137
H32A  2    0.455281    0.890575    0.985402    51.00000   -1.50000
H32B  2    0.431698    0.991181    0.985761    51.00000   -1.50000
H32C  2    0.434783    0.938691    0.928570    51.00000   -1.50000
AFIX   0
C33   1    0.265401    0.752162    0.856191    51.00000    0.08708    0.04777 =
         0.04573   -0.01408   -0.00833    0.01809
AFIX  23
H33A  2    0.237440    0.804450    0.854858    51.00000   -1.20000
H33B  2    0.308469    0.775444    0.853976    51.00000   -1.20000
AFIX   0
C34   1    0.252669    0.706232    0.805949    51.00000    0.09964    0.05599 =
         0.06389   -0.00355    0.02099    0.00575
AFIX  23
H34A  2    0.207071    0.694843    0.803035    51.00000   -1.20000
H34B  2    0.273516    0.647805    0.809343    51.00000   -1.20000
AFIX   0
C35   1    0.270195    0.745239    0.753056    51.00000    0.05375    0.05866 =
         0.04396   -0.00188    0.02186   -0.00970
AFIX  23
H35A  2    0.316416    0.745170    0.752291    51.00000   -1.20000
H35B  2    0.254220    0.705957    0.722883    51.00000   -1.20000
AFIX   0
C36   1    0.248177    0.835214    0.740882    51.00000    0.09648    0.06574 =
         0.08215   -0.00062   -0.04205   -0.01753
AFIX 137
H36A  2    0.209947    0.846612    0.760503    51.00000   -1.50000
H36B  2    0.239325    0.841420    0.701032    51.00000   -1.50000
H36C  2    0.280512    0.877877    0.752957    51.00000   -1.50000
AFIX   0
C37   1    0.191256    0.698722    0.919941    51.00000    0.06384    0.04896 =
         0.12489   -0.02579    0.04204   -0.01273
AFIX  23
H37A  2    0.168219    0.742427    0.896313    51.00000   -1.20000
H37B  2    0.181294    0.639339    0.904581    51.00000   -1.20000
AFIX   0
C38   1    0.166136    0.703139    0.974774    51.00000    0.08361    0.07682 =
         0.14459   -0.02040    0.06795   -0.00952
AFIX  23
H38A  2    0.168660    0.765592    0.987158    51.00000   -1.20000
H38B  2    0.194234    0.668390    1.000125    51.00000   -1.20000
AFIX   0
C39   1    0.101006    0.671957    0.982189    51.00000    0.07884    0.07759 =
         0.13277   -0.01531    0.05777   -0.00414
AFIX  23
H39A  2    0.090471    0.681750    1.021076    51.00000   -1.20000
H39B  2    0.099017    0.607422    0.975030    51.00000   -1.20000
AFIX   0
C40   1    0.052994    0.717475    0.945073    51.00000    0.08171    0.09160 =
         0.16187    0.02226    0.08976    0.02650
AFIX 137
H40A  2    0.062244    0.781011    0.943791    51.00000   -1.50000
H40B  2    0.011363    0.708589    0.959405    51.00000   -1.50000
H40C  2    0.054019    0.692552    0.907782    51.00000   -1.50000
AFIX   0
PART 2
N4A   5    0.261123    0.702490    0.924561   -51.00000    0.08298    0.02061 =
         0.04987   -0.01046    0.01827   -0.01537
C33A  1    0.274654    0.691797    0.864008   -51.00000    0.06952    0.03754 =
         0.05446   -0.02471   -0.01553    0.00740
AFIX  23
H33C  2    0.320436    0.684911    0.861382   -51.00000   -1.20000
H33D  2    0.255063    0.635801    0.850809   -51.00000   -1.20000
AFIX   0
C34A  1    0.254009    0.762414    0.825905   -51.00000    0.06843    0.04957 =
         0.05031   -0.01761   -0.00821   -0.00556
AFIX  23
H34C  2    0.277284    0.817277    0.835780   -51.00000   -1.20000
H34D  2    0.209047    0.774085    0.830676   -51.00000   -1.20000
AFIX   0
C35A  1    0.263354    0.741243    0.766007   -51.00000    0.07247    0.06016 =
         0.04888   -0.00608    0.02615   -0.01203
AFIX  23
H35C  2    0.307590    0.724918    0.761221   -51.00000   -1.20000
H35D  2    0.236877    0.690058    0.754583   -51.00000   -1.20000
AFIX   0
C36A  1    0.246822    0.818068    0.731046   -51.00000    0.11477    0.08734 =
         0.08457   -0.01855   -0.03440   -0.02906
AFIX 137
H36D  2    0.201423    0.819479    0.723622   -51.00000   -1.50000
H36E  2    0.267852    0.813365    0.696080   -51.00000   -1.50000
H36F  2    0.260168    0.872588    0.750126   -51.00000   -1.50000
AFIX   0
C29A  1    0.278827    0.792112    0.946723   -51.00000    0.07814    0.03096 =
         0.05634   -0.01575   -0.03671    0.02367
AFIX  23
H29C  2    0.263788    0.838228    0.920269   -51.00000   -1.20000
H29D  2    0.258451    0.802099    0.982057   -51.00000   -1.20000
AFIX   0
C30A  1    0.347032    0.799547    0.955729   -51.00000    0.05453    0.11213 =
         0.06746    0.00043    0.01320    0.01117
AFIX  23
H30C  2    0.366181    0.815224    0.920609   -51.00000   -1.20000
H30D  2    0.364520    0.741968    0.968472   -51.00000   -1.20000
AFIX   0
C31A  1    0.362444    0.871211    0.999264   -51.00000    0.08469    0.09085 =
         0.07934   -0.00257   -0.01361   -0.03741
AFIX  23
H31C  2    0.334242    0.922454    0.992511   -51.00000   -1.20000
H31D  2    0.354515    0.847327    1.036344   -51.00000   -1.20000
AFIX   0
C32A  1    0.426282    0.900899    0.998556   -51.00000    0.08259    0.07643 =
         0.10362    0.00052    0.02565   -0.01651
AFIX 137
H32D  2    0.453840    0.856241    1.016129   -51.00000   -1.50000
H32E  2    0.430729    0.956923    1.018795   -51.00000   -1.50000
H32F  2    0.437770    0.909759    0.960260   -51.00000   -1.50000
AFIX   0
C25A  1    0.299437    0.631050    0.953806   -51.00000    0.08405    0.04250 =
         0.05230   -0.00747   -0.02482    0.00543
AFIX  23
H25C  2    0.343066    0.635744    0.942167   -51.00000   -1.20000
H25D  2    0.299965    0.642927    0.994003   -51.00000   -1.20000
AFIX   0
C26A  1    0.277826    0.538653    0.944212   -51.00000    0.07902    0.04091 =
         0.06312    0.00756   -0.01458   -0.00063
AFIX  23
H26C  2    0.272571    0.527975    0.903958   -51.00000   -1.20000
H26D  2    0.236512    0.530815    0.960356   -51.00000   -1.20000
AFIX   0
C27A  1    0.322517    0.472088    0.968957   -51.00000    0.04401    0.05870 =
         0.06370   -0.01087   -0.01120    0.00468
AFIX  23
H27C  2    0.315106    0.414906    0.949743   -51.00000   -1.20000
H27D  2    0.365522    0.491288    0.961359   -51.00000   -1.20000
AFIX   0
C28A  1    0.319570    0.456782    1.028269   -51.00000    0.06879    0.06802 =
         0.08268    0.00616   -0.04091   -0.02688
AFIX 137
H28D  2    0.339106    0.506587    1.048455   -51.00000   -1.50000
H28E  2    0.341873    0.401945    1.038218   -51.00000   -1.50000
H28F  2    0.275753    0.451540    1.037949   -51.00000   -1.50000
AFIX   0
C37A  1    0.189872    0.699350    0.930478   -51.00000    0.08360    0.06320 =
         0.13323   -0.01203    0.02571   -0.00945
AFIX  23
H37C  2    0.174042    0.647810    0.908779   -51.00000   -1.20000
H37D  2    0.182815    0.686073    0.969713   -51.00000   -1.20000
AFIX   0
C38A  1    0.148779    0.776456    0.914551   -51.00000    0.09852    0.07826 =
         0.18773    0.00172    0.04697    0.01090
AFIX  23
H38C  2    0.160059    0.826634    0.939363   -51.00000   -1.20000
H38D  2    0.158106    0.794631    0.876546   -51.00000   -1.20000
AFIX   0
C39A  1    0.080695    0.761101    0.916485   -51.00000    0.09820    0.11495 =
         0.18632    0.02789    0.07217    0.02949
AFIX  23
H39C  2    0.058506    0.812713    0.899697   -51.00000   -1.20000
H39D  2    0.069633    0.708606    0.893572   -51.00000   -1.20000
AFIX   0
C40A  1    0.058942    0.747614    0.969817   -51.00000    0.13883    0.09473 =
         0.18597    0.02062    0.08436    0.04536
AFIX 137
H40D  2    0.093853    0.729189    0.994800   -51.00000   -1.50000
H40E  2    0.026753    0.701378    0.968455   -51.00000   -1.50000
H40F  2    0.041084    0.802889    0.983307   -51.00000   -1.50000
AFIX   0

PART 0
N5    5    0.238440   -0.011440    0.894443    11.00000    0.10051    0.03927 =
         0.06269   -0.00706    0.02331    0.00205
C41   1    0.259156    0.028165    0.860071    11.00000    0.06440    0.02583 =
         0.05161   -0.00693    0.00540    0.00612
C42   1    0.285487    0.078481    0.816611    11.00000    0.05831    0.03404 =
         0.05516    0.00595    0.00341    0.01439
AFIX 137
H42A  2    0.269317    0.056090    0.780778    11.00000   -1.50000
H42B  2    0.331153    0.072759    0.819037    11.00000   -1.50000
H42C  2    0.273979    0.140970    0.820327    11.00000   -1.50000
AFIX   0

SAME 0.02 0.04 C46 < C43
PART 1
C43   1    0.651833    0.303551    0.887899    61.00000    0.08656    0.26447 =
         0.10245   -0.09407   -0.00878   -0.01461
AFIX 137
H43A  2    0.666330    0.364906    0.885096    61.00000   -1.50000
H43B  2    0.654411    0.274297    0.851971    61.00000   -1.50000
H43C  2    0.678226    0.271925    0.915528    61.00000   -1.50000
AFIX   0
C44   1    0.584433    0.302815    0.905114    61.00000    0.10600    0.12899 =
         0.08118   -0.01816   -0.02257   -0.01244
AFIX  23
H44A  2    0.557479    0.332948    0.876609    61.00000   -1.20000
H44B  2    0.569810    0.240863    0.908216    61.00000   -1.20000
AFIX   0
O37   6    0.579854    0.342742    0.952196    61.00000    0.08511    0.10161 =
         0.08302   -0.02403   -0.03160    0.00453
C45   1    0.518312    0.352610    0.965666    61.00000    0.05826    0.10407 =
         0.07779    0.00026   -0.03238   -0.00517
AFIX  23
H45A  2    0.499279    0.293071    0.968349    61.00000   -1.20000
H45B  2    0.495593    0.384509    0.935205    61.00000   -1.20000
AFIX   0
C46   1    0.509211    0.399596    1.016608    61.00000    0.07852    0.26818 =
         0.14621   -0.06180    0.03166   -0.02645
AFIX 137
H46A  2    0.542432    0.383428    1.043942    61.00000   -1.50000
H46B  2    0.468475    0.383685    1.030654    61.00000   -1.50000
H46C  2    0.510552    0.463550    1.009788    61.00000   -1.50000
AFIX   0
HKLF 4


REM  matds02mo_a.res in P2(1)/c
REM wR2 = 0.0812, GooF = S = 1.025, Restrained GooF = 1.042 for all data
REM R1 = 0.0394 for 22573 Fo > 4sig(Fo) and 0.0498 for all 26606 data
REM 1168 parameters refined using 597 restraints

END

WGHT      0.0189     36.0394

REM Highest difference peak  2.123,  deepest hole -2.070,  1-sigma level  0.141
Q1    1   0.3439  0.4646  0.6595  11.00000  0.05    2.12
Q2    1   0.3902  0.5109  0.7809  11.00000  0.05    1.95
Q3    1   0.4124  0.3215  0.8327  11.00000  0.05    1.94
Q4    1   0.3359  0.7408  0.9461  11.00000  0.05    1.63
Q5    1   0.2192  0.7579  0.9524  11.00000  0.05    1.58
Q6    1   0.1071  0.5121  0.7776  11.00000  0.05    1.47
Q7    1   0.2937  0.7193  0.8172  11.00000  0.05    1.41
Q8    1   0.0262  0.4022  0.8455  11.00000  0.05    1.41
Q9    1   0.6206  0.3534  0.9226  11.00000  0.05    1.39
Q10   1   0.1187  0.7840  0.9416  11.00000  0.05    1.33
Q11   1   0.4197  0.8067  1.0155  11.00000  0.05    1.24
Q12   1   0.1553  0.7176  0.9408  11.00000  0.05    1.23
;
_shelx_res_checksum              49214
_shelx_hkl_file                  
;
   0   0   2 7818.78  219.34
   0   0  -2 8539.24  219.30
   0   0   3    0.52    0.23
   0   0  -3    0.24    0.24
   0   0   4  424.01   11.91
   0   0  -4  430.46   12.12
   0   0   4  456.05   12.28
   0   0   5    0.19    0.22
   0   0   5    0.26    0.21
   0   0   5    0.05    0.29
   0   0  -5    0.15    0.30
   0   0   5    0.25    0.38
   0   0   6 1214.56   32.45
   0   0  -6 1185.81   32.47
   0   0   6 1175.64   32.46
   0   0  -6 1145.50   32.85
   0   0   7    0.07    0.28
   0   0  -7    0.35    0.31
   0   0  -7    0.17    0.32
   0   0   7    0.40    0.29
   0   0  -7    0.29    0.42
   0   0   7   -0.09    0.46
   0   0   8 1911.53   51.50
   0   0  -8 1913.29   51.54
   0   0  -8 1866.17   51.60
   0   0   8 1862.42   51.53
   0   0  -8 1940.76   52.10
   0   0   8 2034.10   52.38
   0   0   9   -0.05    0.34
   0   0  -9    0.05    0.33
   0   0  -9    0.39    0.35
   0   0  -9    0.09    0.56
   0   0   9    0.22    0.57
   0   0   9    0.96    0.39
   0   0  10 1475.91   39.92
   0   0 -10 1514.18   40.10
   0   0  10 1436.05   39.98
   0   0 -10 1460.34   40.70
   0   0  10 1446.65   40.89
   0   0  11    0.71    0.39
   0   0 -11    0.34    0.43
   0   0 -11    0.12    0.56
   0   0  11   -0.18    0.41
   0   0  11    0.13    0.66
   0   0  12  246.55    7.42
   0   0 -12  252.94    7.65
   0   0 -12  244.15    8.30
   0   0  12  251.98    7.54
   0   0  12  250.75    8.47
   0   0  13   -0.14    0.67
   0   0  13    0.06    0.36
   0   0 -13    0.24    0.48
   0   0 -13    0.42    0.69
   0   0  13    0.46    0.65
   0   0  13    0.92    0.44
   0   0  14  142.09    5.33
   0   0 -14  145.35    4.68
   0   0  14  130.93    4.36
   0   0 -14  139.92    5.35
   0   0  14  144.18    4.54
   0   0  14  150.40    5.62
   0   0  15    0.16    0.84
   0   0 -15    0.92    0.59
   0   0  15    0.16    0.62
   0   0  15    0.14    0.41
   0   0  15    0.29    0.75
   0   0  15    0.08    0.47
   0   0  15   -0.17    0.78
   0   0 -15    1.17    0.96
   0   0  16    2.57    1.02
   0   0  16    1.53    0.92
   0   0 -16    1.95    0.62
   0   0  16    2.92    0.56
   0   0  16    3.92    1.03
   0   0  16    2.59    0.96
   0   0  16    2.98    0.64
   0   0 -16    2.29    0.95
   0   0  17    0.54    0.86
   0   0  17    0.73    1.04
   0   0 -17    0.10    0.61
   0   0  17   -0.07    0.44
   0   0  17    0.33    0.75
   0   0  17    0.98    0.90
   0   0 -17   -0.22    0.90
   0   0  17   -0.27    0.59
   0   0  18   54.68    3.21
   0   0  18   47.14    3.06
   0   0 -18   50.25    2.50
   0   0  18   51.85    3.05
   0   0  18   51.34    2.19
   0   0  18   50.92    2.37
   0   0 -18   48.46    3.33
   0   0  18   47.47    3.17
   0   0  19    1.20    0.94
   0   0  19    1.02    0.99
   0   0 -19   -0.11    0.60
   0   0  19   -0.08    0.46
   0   0  19    0.18    0.74
   0   0  19    0.22    0.91
   0   0  19    0.59    0.59
   0   0  20  118.00    5.46
   0   0  20  119.72    5.54
   0   0  20  126.06    5.39
   0   0  20  116.18    4.12
   0   0  20  120.23    5.61
   0   0  21    0.95    1.32
   0   0  21    2.50    1.66
   0   0  21    0.83    0.65
   0   0  21    2.22    1.35
   0   0  21    1.25    0.80
   0   0  21    1.31    1.33
   0   0  22  310.27    9.23
   0   0  22  318.92   10.93
   0   0  22  300.48    9.41
   0   0  22  307.98   11.20
   0   0  23    1.08    0.70
   0   0  23    2.51    1.79
   0   0  23    1.92    0.89
   0   0  24  271.56    8.37
   0   0  24  288.42    8.75
   0   0  24  293.15   10.79
   0   0  25    0.09    0.69
   0   0  25    1.09    1.55
   0   0  25    0.91    0.57
   0   0  26   14.59    1.20
   0   0  26   20.44    2.50
   0   0  27   -0.88    1.46
   0   0  28   21.97    2.76
   0   0  29    1.58    1.85
   0   0  30   39.84    3.80
   0   0  31    2.66    2.26
   0   0  32   60.01    4.83
   0   0  33    1.74    2.32
   0   0  34  100.11    6.34
   0   0  35    2.16    1.96
   0   1  -1  115.33    3.48
   0  -1   1  124.28    3.48
   0  -1  -1  123.90    3.58
   0  -1  -2  217.19    6.10
   0   1   2  205.53    6.00
   0   1  -2  211.35    6.03
   0   1  -2  217.05    6.05
   0  -1   3  373.50   10.70
   0   1  -3  393.18   10.73
   0   1   3  386.71   10.77
   0  -1   4  191.43    6.15
   0   1   4  221.59    6.17
   0   1  -4  224.16    6.23
   0   1   4  207.24    6.23
   0  -1   4  205.31    6.08
   0  -1   5   27.81    1.33
   0   1   5   27.77    1.06
   0  -1   5   30.86    1.42
   0   1   5   33.18    1.35
   0   1  -5   29.78    1.39
   0  -1   5   30.04    1.28
   0   1   5   28.51    1.42
   0   1   6   38.56    1.37
   0  -1   6   35.46    1.72
   0   1   6   39.94    1.63
   0   1  -6   40.31    1.77
   0  -1   6   36.77    1.55
   0   1   6   36.19    1.78
   0  -1   7   37.10    1.81
   0   1  -7   36.47    1.60
   0   1   7   36.06    1.34
   0  -1   7   30.54    1.68
   0  -1  -7   35.51    1.62
   0   1   7   33.10    1.55
   0   1  -7   36.59    1.77
   0  -1   7   35.41    1.53
   0   1   7   36.15    1.84
   0  -1   8    6.12    0.77
   0   1  -8    4.92    0.63
   0   1   8    4.65    0.45
   0  -1   8    4.38    0.72
   0   1   8    4.90    0.61
   0  -1  -8    5.06    0.64
   0   1  -8    2.76    0.61
   0  -1   8    4.84    0.59
   0   1   8    3.55    0.68
   0  -1   9    5.03    0.78
   0   1   9    3.32    0.45
   0   1  -9    2.70    0.51
   0  -1   9    4.03    0.75
   0  -1  -9    3.29    0.60
   0   1   9    3.46    0.59
   0  -1   9    2.96    0.33
   0   1  -9    2.71    0.68
   0  -1   9    4.27    0.57
   0   1   9    3.01    0.69
   0  -1  10   22.93    1.65
   0  -1 -10   27.33    1.51
   0   1  10   29.38    1.51
   0   1  10   25.96    1.24
   0   1 -10   27.46    1.50
   0   1 -10   25.38    1.70
   0  -1  10   27.21    1.07
   0  -1  10   29.06    1.47
   0   1  10   30.15    1.89
   0  -1  11   12.83    1.33
   0  -1 -11   13.39    1.10
   0   1  11   14.31    1.08
   0   1 -11   14.13    1.10
   0   1  11   13.33    0.89
   0  -1  11   15.49    0.76
   0   1 -11   12.51    1.29
   0   1  11   17.02    1.50
   0  -1  11   13.91    1.05
   0  -1  12  154.59    5.77
   0   1  12  158.21    5.21
   0   1  12  158.06    4.92
   0   1 -12  151.50    5.28
   0  -1  12  159.47    4.68
   0   1 -12  157.30    5.76
   0   1  12  154.04    5.87
   0  -1  12  151.56    5.15
   0  -1  13   75.37    3.74
   0   1  13   86.97    3.25
   0   1  13   84.01    3.00
   0   1 -13   85.62    3.34
   0   1 -13   84.95    3.82
   0  -1  13   84.89    2.75
   0  -1  13   81.81    3.22
   0   1  13   85.54    3.90
   0  -1  14   16.33    1.61
   0   1 -14   16.84    1.28
   0   1  14   15.45    1.03
   0   1  14   15.41    1.13
   0  -1  14   15.00    0.85
   0   1 -14   15.63    1.59
   0   1  14   16.40    1.50
   0  -1  14   14.42    1.39
   0  -1  14   14.64    1.16
   0   1  14   12.55    1.51
   0   1  15    9.90    1.36
   0   1 -15   10.91    1.51
   0   1  15    8.71    0.83
   0  -1  15    9.48    1.00
   0  -1  15    9.33    1.35
   0   1 -15    9.04    1.03
   0   1  15    8.85    1.23
   0   1  15   11.26    1.01
   0   1 -15    7.28    1.27
   0  -1  15   11.47    0.74
   0   1  15   11.97    1.37
   0  -1  15   11.05    1.31
   0   1  16  107.99    4.81
   0  -1  16  110.70    4.98
   0   1 -16  112.03    4.33
   0   1  16  113.58    4.94
   0   1  16  113.04    4.15
   0   1  16  105.88    4.76
   0   1 -16  122.52    5.12
   0  -1  16  116.10    3.62
   0  -1  16  115.40    4.80
   0   1  16  104.19    4.92
   0   1 -16  119.98    5.37
   0  -1  16  116.35    4.23
   0   1  16  110.76    3.93
   0   1 -17   16.67    2.00
   0  -1  17   21.00    1.47
   0   1  17   18.57    1.26
   0   1  17   16.74    1.88
   0   1  17   21.61    1.95
   0  -1  17   15.66    1.83
   0   1 -17   19.00    1.51
   0   1  17   18.96    1.92
   0   1  17   21.28    1.42
   0  -1  17   19.58    1.02
   0   1  17   18.72    1.75
   0   1 -17   19.67    1.99
   0  -1  17   16.57    1.68
   0   1  17   19.96    1.14
   0   1 -18   25.75    2.39
   0  -1  18   23.61    1.62
   0   1  18   25.09    1.48
   0   1  18   24.63    2.22
   0   1  18   24.36    2.11
   0  -1  18   21.06    2.08
   0   1 -18   25.02    1.74
   0   1  18   23.25    2.11
   0   1  18   25.04    1.59
   0   1  18   23.34    2.03
   0  -1  18   24.58    2.02
   0  -1  18   24.19    1.16
   0   1 -18   23.55    2.15
   0   1  18   25.12    1.33
   0   1  19    9.73    1.61
   0   1  19    8.65    0.93
   0   1  19   10.40    1.56
   0   1  19    5.33    1.34
   0  -1  19   10.18    1.67
   0   1 -19    9.14    1.15
   0   1  19    8.23    1.29
   0  -1  19    8.43    0.68
   0   1  19    7.41    0.94
   0   1 -19    8.98    1.53
   0   1  19    8.36    0.78
   0  -1  19    8.38    1.34
   0   1  20   18.08    2.06
   0   1  20   16.39    1.22
   0   1  20   20.53    2.13
   0  -1  20   18.32    2.09
   0   1  20   13.38    1.80
   0   1 -20   14.97    1.47
   0  -1  20   15.95    0.93
   0   1 -20   19.67    2.16
   0   1  20   15.49    1.78
   0   1  20   17.86    1.39
   0   1  20   15.46    1.06
   0  -1  20   20.85    1.95
   0   1  21   55.18    2.48
   0   1  21   57.60    3.69
   0   1  21   51.40    3.44
   0   1  21   52.49    3.46
   0  -1  21   56.19    3.71
   0   1  21   59.04    3.46
   0   1  21   52.77    2.56
   0  -1  21   48.65    3.20
   0   1  21   51.45    2.21
   0   1 -21   57.61    2.94
   0   1  22   47.67    3.43
   0  -1  22   45.55    3.42
   0   1  22   53.18    3.38
   0   1  22   43.41    2.35
   0   1  22   48.75    2.09
   0  -1  22   54.29    3.35
   0   1 -22   45.49    2.73
   0   1  23   72.14    4.32
   0  -1  23   74.92    4.47
   0   1  23   68.75    3.05
   0   1  23   72.24    2.74
   0   1 -23   66.29    3.42
   0  -1  24    0.81    1.63
   0   1  24    4.07    1.66
   0   1  24    4.04    0.71
   0  -1  24    3.39    0.95
   0   1  24    2.40    0.80
   0   1  25   18.03    2.29
   0  -1  25   14.56    2.39
   0  -1  25   15.66    1.43
   0   1  25   15.67    1.08
   0   1  25   15.53    1.33
   0  -1  26   13.68    2.21
   0   1  26   13.17    0.97
   0  -1  26   15.97    1.37
   0   1  26   12.99    1.16
   0   1  27    0.29    1.48
   0  -1  27    1.21    1.39
   0  -1  28   19.35    2.67
   0   1  28   14.53    2.39
   0  -1  29   10.65    2.33
   0   1  29    8.89    2.03
   0   1  30   40.93    3.74
   0  -1  30   34.57    3.74
   0   1  31   80.81    5.38
   0  -1  31   83.30    5.54
   0   1  32   67.58    4.95
   0  -1  32   63.68    4.95
   0   1  33   64.94    4.99
   0  -1  33   71.56    5.41
   0   1  34   16.53    2.80
   0  -1  34   10.22    2.78
   0   1  35    9.44    2.34
   0  -1  35    7.43    2.33
   0   1  36    0.71    1.68
   0  -2   0    8.18    0.61
   0  -2   0    9.48    0.57
   0   2   0    8.09    0.45
   0  -2   1 4666.30  128.52
   0  -2  -1 4893.51  128.69
   0   2  -1 4774.65  128.44
   0  -2   1 4869.46  128.50
   0   2  -2   85.63    2.74
   0  -2   2   77.90    2.70
   0  -2   2   87.12    2.62
   0  -2  -2   86.25    2.89
   0  -2   2   83.91    2.70
   0   2   2   84.60    2.56
   0   2  -2   83.13    2.57
   0   2  -2   84.49    2.79
   0   2   2   82.09    2.53
   0  -2  -3  858.70   23.40
   0   2  -3  842.55   23.20
   0  -2   3  814.77   23.15
   0   2  -3  841.70   23.26
   0   2  -3  834.58   23.27
   0   2  -3  846.30   23.13
   0   2   3  898.34   23.15
   0   2   3  838.93   23.06
   0   2   4    6.29    0.64
   0  -2   4    6.00    0.54
   0   2  -4    4.76    0.58
   0  -2   4    6.30    0.60
   0   2   4    5.68    0.60
   0   2  -4    7.17    0.62
   0   2   4    6.12    0.57
   0   2   5  274.35    8.32
   0   2   5  274.22    8.20
   0   2  -5  278.21    8.27
   0   2  -5  284.55    8.33
   0  -2   5  257.33    8.16
   0   2   6    0.29    0.42
   0   2   6    1.32    0.46
   0   2  -6    0.07    0.42
   0   2  -6    0.69    0.43
   0   2   6    0.50    0.43
   0  -2   6   -0.06    0.35
   0   2   7   45.05    2.07
   0   2   7   53.76    2.16
   0   2  -7   46.69    2.15
   0   2  -7   48.05    2.22
   0  -2   7   48.12    2.00
   0   2   8    1.98    0.34
   0   2  -8    2.96    0.59
   0   2   8    2.37    0.55
   0  -2  -8    2.41    0.62
   0   2   8    2.28    0.51
   0   2  -8    2.95    0.62
   0   2   8    1.90    0.54
   0  -2   8    2.64    0.53
   0   2  -8    2.85    0.67
   0   2  -9    7.45    0.83
   0   2   9    5.50    0.51
   0   2   9    6.30    0.80
   0  -2  -9    7.67    0.91
   0   2   9    6.13    0.74
   0   2  -9    6.80    0.88
   0   2  -9    5.98    0.93
   0  -2   9    6.05    0.73
   0  -2  10   31.01    1.97
   0   2  10   35.48    1.41
   0   2 -10   28.11    1.70
   0   2  10   30.75    1.86
   0   2  10   33.17    1.79
   0  -2 -10   31.99    1.85
   0   2 -10   32.90    1.99
   0  -2  10   34.03    1.73
   0   2 -10   32.10    2.04
   0   2  10   32.20    1.98
   0  -2  11   48.78    2.24
   0   2  11   49.12    2.64
   0   2 -11   52.57    2.78
   0  -2  11   54.69    2.72
   0   2  11   49.08    1.88
   0   2 -11   49.39    2.34
   0   2  11   44.64    2.48
   0  -2 -11   48.31    2.39
   0   2  11   52.68    2.39
   0   2 -11   53.22    2.65
   0   2  11   48.95    1.57
   0   2  12   69.97    3.22
   0   2 -12   65.81    3.24
   0  -2  12   63.24    2.69
   0  -2  12   65.28    3.14
   0   2  12   58.59    2.23
   0   2 -12   59.61    2.71
   0   2  12   62.01    2.99
   0   2  12   59.31    2.70
   0  -2 -12   62.40    2.81
   0   2 -12   63.42    3.08
   0   2  12   58.88    1.92
   0   2 -13   22.95    1.93
   0  -2  13   23.69    1.50
   0   2  13   21.42    1.79
   0  -2  13   26.61    1.98
   0   2 -13   24.96    1.59
   0   2  13   24.15    1.23
   0   2  13   24.40    1.82
   0   2  13   25.13    1.58
   0   2 -13   25.37    1.89
   0   2  13   23.00    0.94
   0  -2  14   75.51    3.15
   0   2 -14   80.71    3.93
   0   2  14   86.51    3.87
   0  -2  14   67.46    3.56
   0   2  14   74.65    2.69
   0   2 -14   74.23    3.23
   0   2  14   73.82    3.57
   0   2  14   74.03    3.16
   0   2  14   68.59    3.41
   0   2 -14   78.91    3.68
   0  -2  14   71.33    3.38
   0   2  14   72.46    2.35
   0  -2  15  384.93   11.26
   0   2  15  375.29   12.04
   0   2 -15  366.56   12.28
   0  -2  15  369.04   12.04
   0   2  15  353.95   10.60
   0   2 -15  369.65   11.35
   0   2  15  373.19   11.90
   0   2  15  363.30   11.24
   0   2 -15  388.16   12.06
   0   2  15  369.05   11.77
   0  -2  15  367.68   11.66
   0   2  15  360.98   10.24
   0   2  16   91.84    4.45
   0  -2  16  101.19    3.92
   0   2 -16  102.16    4.86
   0  -2  16   94.83    4.56
   0   2  16   91.84    3.30
   0   2 -16   92.21    3.92
   0   2  16   92.60    4.36
   0   2  16   94.91    3.84
   0   2 -16   90.19    4.44
   0   2  16   95.59    4.30
   0  -2  16   91.05    4.18
   0   2  16   92.01    2.95
   0   2 -17 1149.45   32.53
   0   2  17 1089.12   30.33
   0   2  17 1125.94   32.10
   0   2  17 1122.26   31.91
   0  -2  17 1102.80   32.08
   0   2 -17 1113.72   31.21
   0   2  17 1103.45   31.00
   0   2 -17 1098.02   32.03
   0   2  17 1123.24   31.76
   0   2  17 1085.62   29.88
   0  -2  17 1086.06   31.58
   0   2  18   19.82    2.14
   0   2 -18   21.91    2.38
   0   2  18   25.33    1.40
   0   2  18   19.33    2.07
   0   2  18   22.68    2.13
   0  -2  18   21.02    2.28
   0   2 -18   24.88    1.84
   0   2  18   21.33    1.67
   0   2 -18   26.25    2.35
   0   2  18   18.47    1.98
   0   2  18   21.08    1.04
   0  -2  18   21.88    2.01
   0   2  19  264.54    9.66
   0   2  19  266.65    7.96
   0   2  19  266.41    9.48
   0   2  19  255.82    9.31
   0  -2  19  263.68    9.66
   0   2 -19  263.14    8.78
   0   2  19  253.38    8.53
   0   2  19  258.55    9.28
   0   2 -19  275.80    9.73
   0  -2  19  264.54    9.23
   0   2  19  255.82    7.48
   0   2  20    0.15    0.52
   0   2  20   -0.22    1.07
   0   2  20    0.21    0.99
   0   2  20    0.61    1.02
   0  -2  20    0.46    1.18
   0   2 -20    0.44    0.82
   0   2  20    0.75    0.76
   0   2  20   -0.20    0.87
   0   2 -20    0.92    1.28
   0  -2  20    1.14    1.12
   0   2  20    0.23    0.34
   0   2  21  158.03    5.08
   0   2  21  153.68    6.72
   0   2  21  149.41    6.49
   0   2  21  147.31    6.44
   0  -2  21  160.05    6.87
   0   2  21  141.21    5.53
   0   2 -21  155.86    5.91
   0   2 -21  164.07    6.92
   0   2  21  153.85    6.44
   0   2  21  147.48    4.56
   0  -2  21  163.27    6.46
   0  -2  22   27.12    2.74
   0   2  22   29.18    2.64
   0   2 -22   25.73    2.07
   0   2  22   24.27    1.83
   0   2 -22   27.54    2.71
   0   2  22   25.36    1.14
   0   2  23   81.96    4.59
   0   2 -23   90.38    4.11
   0  -2  23   91.78    5.01
   0   2  23   80.15    3.65
   0   2 -23   89.83    5.00
   0   2  23   80.79    2.64
   0   2  24   20.72    2.34
   0   2 -24   21.64    1.93
   0  -2  24   21.30    2.58
   0   2  24   23.74    1.75
   0   2  24   17.36    0.83
   0   2  25    8.99    1.19
   0   2 -25    8.56    1.44
   0  -2  25    9.50    2.11
   0   2  25    5.40    1.65
   0   2 -26    1.40    1.03
   0   2  26    1.00    0.76
   0  -2  26    1.61    0.80
   0   2  26    1.07    1.35
   0  -2  26    1.20    1.63
   0   2  27   39.14    3.33
   0  -2  27   27.85    3.07
   0  -2  28    4.48    1.75
   0   2  28    2.59    1.57
   0   2  29   18.95    2.59
   0  -2  29   20.16    2.81
   0  -2  30   34.36    3.54
   0   2  30   34.49    3.39
   0   2  31    6.89    2.21
   0  -2  31    8.74    2.43
   0   2  32   12.51    2.77
   0  -2  32   12.55    2.86
   0   2  33   65.10    4.70
   0  -2  33   60.10    5.03
   0  -2  34    0.37    2.54
   0   2  34    4.98    2.16
   0  -2  35   26.65    3.38
   0   2  35   30.65    3.41
   0   2  36    0.34    1.74
   0  -3   0    0.42    0.37
   0  -3   0    0.19    0.32
   0   3   0   -0.03    0.24
   0  -3  -1   21.90    1.31
   0  -3   1   26.48    1.28
   0  -3   1   24.01    1.18
   0  -3  -1   24.57    1.19
   0   3   1   25.62    1.00
   0   3  -1   25.16    1.11
   0   3  -2  105.11    3.62
   0   3   2  110.21    3.33
   0  -3  -2  120.71    4.00
   0  -3   2  116.65    3.64
   0   3   2  104.34    3.29
   0   3   2  120.31    3.32
   0   3  -2  113.94    3.35
   0  -3   2  112.24    3.66
   0   3   2  115.53    3.65
   0   3   3   41.86    1.46
   0  -3  -3   41.95    2.00
   0   3   3   44.57    1.58
   0   3   3   46.97    1.62
   0   3  -3   42.63    1.62
   0   3  -3   42.42    1.90
   0   3  -3   43.90    1.84
   0  -3   3   43.01    1.79
   0   3  -4  879.35   23.46
   0  -3  -4  805.82   24.06
   0   3   4  873.49   23.56
   0   3  -4  848.53   23.65
   0   3   4  863.16   23.62
   0  -3   4  867.04   23.75
   0   3  -4  848.01   23.86
   0   3  -5  901.29   25.31
   0   3   5  953.77   26.08
   0   3   5  929.45   25.63
   0   3  -5  948.64   25.78
   0   3   5  956.61   25.73
   0  -3   5  942.50   25.78
   0   3  -5  928.25   25.92
   0   3  -6  560.84   15.22
   0   3   6  561.67   16.12
   0   3   6  545.45   15.78
   0   3  -6  592.59   15.99
   0   3   6  550.62   15.85
   0   3  -6  541.33   16.01
   0  -3   6  549.44   15.81
   0  -3   7  128.45    4.45
   0   3   7  139.56    4.56
   0   3  -7  138.73    4.70
   0   3  -7  135.46    4.67
   0   3   7  126.20    4.56
   0  -3   7  134.02    4.63
   0   3   7  131.26    4.72
   0  -3   8   41.89    2.05
   0   3   8   41.40    2.06
   0   3   8   41.85    2.17
   0  -3  -8   43.06    2.27
   0   3  -8   44.03    2.19
   0   3  -8   40.83    2.10
   0  -3   8   45.71    2.20
   0   3  -8   43.99    2.22
   0   3   8   42.36    2.12
   0   3  -9   18.45    1.34
   0   3  -9   18.34    1.44
   0   3   9   17.17    1.40
   0  -3   9   16.25    1.35
   0  -3  -9   19.13    1.47
   0   3   9   16.12    1.33
   0   3  -9   19.10    1.46
   0  -3   9   17.83    1.31
   0   3   9   15.97    1.27
   0   3  10    7.33    0.61
   0   3 -10   10.09    1.03
   0  -3  10    7.93    1.00
   0   3 -10    8.54    1.08
   0   3  10    5.73    0.94
   0   3  10    7.81    0.96
   0  -3 -10    8.13    1.03
   0   3 -10    8.79    1.07
   0   3  10    6.72    0.93
   0  -3  10    6.76    0.86
   0   3 -11    0.66    0.54
   0   3  11    0.88    0.35
   0   3  11    0.77    0.65
   0   3 -11    0.28    0.72
   0  -3  11    0.92    0.64
   0  -3 -11    1.48    0.72
   0   3  11    0.23    0.59
   0   3 -11    1.31    0.71
   0   3  11    0.59    0.50
   0  -3  11    0.59    0.55
   0   3  12  124.44    3.91
   0   3 -12  115.72    4.59
   0   3 -12  119.93    4.95
   0  -3  12  121.47    4.87
   0   3  12  123.08    4.87
   0   3  12  129.63    4.73
   0  -3 -12  127.36    4.80
   0   3 -12  107.43    4.75
   0   3  12  120.39    4.74
   0   3  13  275.49    8.93
   0   3  13  263.58    7.82
   0   3 -13  265.18    8.67
   0  -3  13  256.89    9.06
   0   3  13  270.05    8.71
   0   3 -13  254.09    8.97
   0  -3  13  246.68    8.95
   0   3  13  296.36    9.21
   0   3 -13  288.14    9.32
   0  -3  14  279.56    9.11
   0   3  14  271.90    9.09
   0   3 -14  270.14    8.82
   0   3  14  262.29    7.89
   0  -3  14  267.83    9.34
   0   3  14  258.57    8.79
   0   3 -14  284.13    9.35
   0   3  14  262.70    9.04
   0   3  14  273.60    9.23
   0   3 -14  281.07    9.49
   0  -3  14  267.81    9.24
   0  -3 -14  267.28    9.41
   0   3  15  450.91   13.91
   0  -3  15  446.97   13.89
   0   3 -15  433.12   13.52
   0   3  15  430.22   12.58
   0  -3  15  444.81   14.19
   0   3  15  431.30   13.50
   0   3  15  433.62   13.83
   0   3 -15  425.42   14.03
   0   3 -15  454.76   14.36
   0  -3 -15  455.77   14.38
   0  -3  15  452.29   14.13
   0   3  15  481.53   14.24
   0  -3  16  328.78   11.21
   0   3  16  361.63   11.41
   0   3  16  337.54    9.90
   0   3 -16  337.92   10.94
   0  -3  16  349.30   11.61
   0   3  16  358.32   10.93
   0   3  16  308.06   11.09
   0   3 -16  334.56   11.47
   0  -3  16  353.24   11.55
   0   3 -16  355.20   11.82
   0   3  16  356.46   11.51
   0  -3 -16  323.92   11.64
   0   3  17  137.07    5.74
   0  -3  17  145.31    5.84
   0  -3  17  138.11    6.00
   0   3  17  131.18    4.42
   0   3 -17  137.33    5.41
   0   3  17  131.47    5.27
   0   3 -17  139.73    5.96
   0   3  17  125.64    5.56
   0   3  17  144.57    5.98
   0  -3  17  142.90    5.98
   0   3 -17  150.24    6.26
   0  -3 -17  142.62    6.26
   0  -3  18    4.98    1.36
   0   3  18    6.61    0.73
   0   3  18    4.68    1.34
   0  -3  18    4.96    1.39
   0   3 -18    7.14    1.27
   0   3  18    7.73    1.17
   0   3  18    5.74    1.37
   0   3 -18    6.69    1.51
   0  -3  18    5.81    1.31
   0   3  18    5.66    1.34
   0  -3  19    3.15    1.19
   0   3  19    4.17    1.10
   0   3  19    4.57    1.23
   0  -3  19    3.18    1.30
   0   3 -19    4.89    1.12
   0   3  19    3.88    0.98
   0   3  19    5.25    1.28
   0   3 -19    1.11    1.18
   0  -3  19    2.62    1.18
   0   3  19    3.58    0.67
   0   3  19    3.42    1.23
   0   3  20    1.04    1.00
   0  -3  20    1.86    1.08
   0   3  20    0.58    1.02
   0  -3  20    0.24    1.13
   0   3 -20    1.63    0.87
   0   3  20    2.20    0.77
   0   3 -20    1.88    1.15
   0   3  20    1.84    1.08
   0   3  20    1.10    0.46
   0   3  20    3.13    1.05
   0  -3  20    2.29    1.14
   0   3  21    0.87    0.97
   0  -3  21    1.73    1.12
   0   3  21    2.88    1.12
   0  -3  21    2.00    1.26
   0   3 -21    1.86    0.92
   0   3  21    2.08    0.89
   0   3 -21    2.22    1.28
   0   3  21    2.77    1.23
   0   3  21    3.50    1.18
   0   3  21    1.25    0.53
   0   3  22    2.39    1.14
   0  -3  22    2.09    1.45
   0   3 -22    2.95    1.07
   0   3  22    2.26    0.91
   0   3 -22    1.82    1.22
   0   3  22    1.05    0.52
   0  -3  23   11.73    2.01
   0   3 -23   11.49    1.55
   0   3 -23   11.15    1.96
   0   3  23   14.13    1.51
   0   3  23    8.43    1.75
   0  -3  24   18.16    2.47
   0   3 -24   20.42    1.98
   0   3  24   20.08    1.81
   0   3 -24   17.91    2.35
   0   3  24   25.98    2.54
   0  -3  25    9.13    1.89
   0   3  25    9.67    1.34
   0   3 -25   13.66    2.29
   0   3  25   11.18    1.94
   0   3 -25   10.35    1.52
   0   3 -26    6.76    1.41
   0   3  26   10.88    1.91
   0  -3  26    6.42    1.88
   0   3  26    8.07    1.27
   0   3 -26    8.65    2.09
   0  -3  27    0.63    1.53
   0   3  27    1.61    1.43
   0   3 -27    0.78    1.02
   0   3  28    1.39    1.52
   0  -3  28    5.24    1.81
   0   3 -28    3.37    1.20
   0  -3  29    2.03    1.82
   0   3  29    5.15    1.75
   0   3 -29    3.81    1.22
   0  -3  30   -0.35    1.63
   0   3  30   -0.59    1.61
   0   3  31    4.24    1.84
   0  -3  31    6.07    2.15
   0   3  32   23.76    2.91
   0  -3  32   19.77    2.98
   0  -3  33   19.87    3.15
   0   3  33   15.11    2.60
   0   3  34    2.24    1.64
   0  -3  34    2.68    1.93
   0   3  35    3.55    1.94
   0  -4   0   35.25    1.78
   0  -4   0   32.34    1.59
   0   4   0   34.95    1.41
   0  -4   1   91.21    3.36
   0  -4  -1   92.70    3.50
   0  -4   1   94.27    3.26
   0   4   1   92.54    2.93
   0   4  -1   88.87    3.07
   0  -4  -1   90.41    2.94
   0   4   2   34.85    1.35
   0   4  -2   37.33    1.63
   0  -4  -2   31.90    1.34
   0   4   2   36.54    1.69
   0  -4   2   34.58    1.67
   0  -4  -2   35.09    1.89
   0  -4   2   35.37    1.70
   0  -4   2   37.29    1.26
   0   4   2   33.41    1.19
   0   4   2   37.48    1.21
   0  -4   2   34.71    1.19
   0   4  -3   19.90    1.23
   0   4   3   20.63    0.95
   0   4   3   22.04    1.28
   0  -4   3   20.80    1.25
   0   4  -3   23.42    1.02
   0  -4   3   20.27    0.99
   0   4   3   24.20    1.00
   0   4  -3   19.87    1.36
   0  -4   3   22.31    0.96
   0   4   3   22.05    0.95
   0   4  -3   22.62    1.23
   0  -4  -3   23.75    1.58
   0   4  -4  154.54    5.35
   0   4  -4  165.94    5.38
   0  -4   4  162.06    5.32
   0   4   4  164.36    5.00
   0   4  -4  159.27    5.53
   0  -4   4  162.40    5.06
   0  -4  -4  172.16    5.05
   0   4  -4  171.18    5.09
   0  -4   4  165.02    4.96
   0   4   4  165.58    4.97
   0   4   4  168.99    4.84
   0  -4  -4  149.30    5.71
   0   4  -4  166.85    5.13
   0   4  -5  105.08    3.74
   0  -4   5   92.93    3.54
   0  -4   5   98.22    3.42
   0  -4  -5   99.51    3.41
   0   4  -5  106.60    3.49
   0   4   5  102.78    3.41
   0   4   5   96.66    3.33
   0  -4   5   98.76    3.33
   0   4   5   98.39    3.87
   0   4  -5   99.38    3.31
   0   4  -6  690.36   19.85
   0  -4   6  702.99   19.67
   0   4   6  700.99   20.07
   0   4  -6  682.71   19.16
   0   4  -6  691.90   19.63
   0   4   6  750.62   19.58
   0  -4   6  707.45   19.59
   0  -4  -6  700.91   19.57
   0  -4   6  659.00   19.42
   0   4   6  689.00   19.46
   0  -4   7  391.62   12.22
   0   4   7  425.50   12.42
   0   4  -7  386.48   11.33
   0   4   7  409.77   11.90
   0  -4   7  393.59   11.83
   0  -4   7  422.98   12.03
   0   4   7  446.87   12.02
   0   4  -7  425.14   12.08
   0  -4  -7  400.25   12.02
   0   4  -7  393.34   12.18
   0  -4   7  403.48   11.96
   0  -4   8 1612.75   44.65
   0   4   8 1637.36   45.06
   0   4  -8 1595.26   43.78
   0  -4   8 1629.78   44.59
   0   4   8 1617.12   44.58
   0   4  -8 1647.93   44.83
   0  -4   8 1655.44   44.78
   0   4   8 1651.03   44.72
   0  -4  -8 1668.72   44.81
   0   4  -8 1621.44   44.93
   0  -4   9  137.40    4.86
   0  -4   9  136.82    4.85
   0   4   9  134.93    4.85
   0   4   9  140.24    5.19
   0  -4  -9  136.72    5.24
   0   4  -9  145.87    5.11
   0   4   9  153.73    5.09
   0  -4  -9  134.78    5.03
   0   4  -9  131.88    5.02
   0  -4   9  127.97    4.92
   0   4  -9  129.38    5.04
   0  -4  10  298.10    9.30
   0   4 -10  292.75    9.52
   0   4  10  304.50    9.39
   0  -4  10  299.14    9.36
   0  -4 -10  315.07    9.82
   0   4  10  303.23    9.66
   0   4  10  313.65    9.54
   0   4 -10  301.56    9.64
   0  -4  10  281.30    9.46
   0  -4 -10  282.57    9.54
   0   4 -10  299.63    9.69
   0  -4  11    6.00    0.88
   0   4 -11    6.61    0.98
   0  -4  11    5.70    0.90
   0   4  11    6.36    0.89
   0   4  11    6.13    1.01
   0  -4 -11    5.79    0.99
   0   4 -11    6.68    1.02
   0   4 -11    4.48    0.95
   0  -4 -11    4.99    0.94
   0   4  11    4.93    0.87
   0  -4  11    4.86    0.90
   0   4  12   22.84    1.70
   0   4 -12   23.05    1.72
   0   4  12   21.56    1.17
   0  -4  12   26.67    1.68
   0   4  12   21.98    1.73
   0  -4 -12   21.48    1.79
   0   4 -12   22.95    1.86
   0  -4  12   21.98    1.76
   0   4  12   22.25    1.73
   0   4 -12   23.72    1.85
   0   4  13    2.22    0.92
   0   4 -13    1.66    0.95
   0  -4  13    1.23    0.84
   0   4  13    1.84    0.46
   0   4 -13    1.81    0.84
   0   4  13    1.42    0.74
   0  -4 -13    0.16    0.85
   0   4 -13    1.61    0.81
   0   4  13    2.63    0.95
   0  -4 -14  720.93   20.79
   0   4 -14  724.61   20.78
   0   4  14  678.64   20.38
   0  -4  14  668.27   20.44
   0  -4  14  664.89   20.58
   0   4  14  682.85   19.07
   0   4 -14  671.22   20.22
   0   4  14  675.46   20.21
   0   4 -14  695.91   20.61
   0   4  14  673.76   20.36
   0  -4  14  687.26   20.24
   0   4  14  686.74   20.27
   0   4 -15  202.16    7.51
   0  -4  15  186.22    7.16
   0  -4 -15  197.05    7.42
   0   4  15  189.22    7.13
   0  -4  15  195.21    7.39
   0   4  15  182.40    5.75
   0   4 -15  193.02    6.94
   0   4  15  186.81    6.87
   0   4 -15  181.09    7.21
   0   4  15  167.99    6.90
   0   4  15  193.42    7.00
   0  -4  15  192.04    6.99
   0  -4  16 1915.22   54.33
   0   4  16 1882.81   54.20
   0   4 -16 2041.14   54.78
   0  -4  16 1942.17   54.56
   0   4  16 1934.93   52.59
   0   4 -16 1966.66   54.02
   0   4  16 1921.83   53.89
   0   4 -16 1899.79   54.47
   0   4  16 1899.29   54.16
   0   4  16 1965.21   54.14
   0  -4  16 1990.73   54.14
   0   4  17  116.32    5.31
   0  -4  17  120.75    5.42
   0  -4  17  116.52    5.53
   0   4 -17  122.79    5.12
   0   4  17  114.10    3.87
   0   4  17  120.47    5.06
   0   4  17  116.42    5.22
   0   4 -17  109.47    5.34
   0   4  17  118.93    5.25
   0  -4  17  119.83    5.24
   0  -4  18  821.91   25.47
   0  -4  18  853.65   25.83
   0   4  18  880.80   23.62
   0   4 -18  888.96   25.22
   0   4  18  846.64   24.94
   0   4  18  844.98   25.32
   0   4 -18  829.12   25.67
   0  -4  18  878.38   25.36
   0   4  18  883.29   25.41
   0  -4  19   10.91    1.72
   0   4  19   12.07    1.68
   0  -4  19   15.51    2.13
   0   4 -19    9.83    1.48
   0   4  19   10.97    0.87
   0   4  19   14.85    1.54
   0   4  19   13.57    1.68
   0   4 -19   12.36    1.80
   0   4  19   13.21    1.73
   0  -4  19    9.36    1.50
   0   4  20   93.48    4.54
   0  -4  20   89.38    4.48
   0   4  20   87.25    4.31
   0  -4  20   84.30    4.73
   0   4 -20   88.60    4.25
   0   4  20   87.69    4.12
   0   4 -20   92.44    4.79
   0   4  20   87.53    4.45
   0   4  20   83.27    2.99
   0   4  20   79.38    4.38
   0  -4  20   86.49    4.58
   0   4  21    2.80    1.04
   0  -4  21    4.07    1.17
   0   4  21    4.35    1.19
   0  -4  21    5.92    1.62
   0   4 -21    2.42    1.04
   0   4  21    4.74    1.07
   0   4 -21    6.04    1.54
   0   4  21    3.94    1.17
   0   4  21    3.70    1.19
   0   4  21    4.23    0.56
   0   4  22    1.46    1.17
   0  -4  22    1.07    1.21
   0   4 -22   -0.19    0.90
   0   4  22    0.52    0.83
   0   4 -22    1.06    1.27
   0   4  22    1.79    0.47
   0  -4  23   -0.28    1.37
   0   4 -23    1.38    1.05
   0   4  23    0.52    0.85
   0   4 -23   -0.55    1.21
   0   4  23    0.22    1.08
   0  -4  24    9.01    1.94
   0   4 -24    7.05    1.50
   0   4  24    8.61    1.39
   0   4 -24    7.52    1.75
   0   4  24    8.74    1.68
   0  -4  25    2.71    1.79
   0   4  25    1.41    1.13
   0   4 -25    0.60    1.41
   0   4  25   -0.24    1.17
   0   4 -25    1.24    1.21
   0  -4  26   35.36    3.32
   0   4  26   28.96    2.35
   0   4 -26   29.20    3.14
   0   4  26   25.72    2.68
   0   4 -26   31.61    2.62
   0   4 -27    3.21    1.32
   0   4  27    3.89    1.57
   0  -4  27    1.62    1.56
   0   4 -27    1.96    1.62
   0   4 -28    9.99    1.66
   0  -4  28    7.02    2.02
   0   4  28   10.70    2.00
   0   4 -28    8.79    2.06
   0   4 -29    0.44    1.27
   0  -4  29    1.72    1.71
   0   4  29   -0.28    1.33
   0   4 -30    7.28    1.69
   0   4  30    5.94    1.80
   0  -4  30    4.62    2.01
   0   4 -31    1.54    1.19
   0   4  31    5.22    1.78
   0  -4  31    4.74    2.15
   0  -4  32    1.87    1.96
   0   4  32    2.08    1.71
   0   4  33   -0.30    1.68
   0  -4  33    2.29    2.06
   0   4  34   32.41    3.34
   0  -4  34   34.34    3.87
   0  -5   0    1.06    0.44
   0  -5   0    0.71    0.55
   0  -5   0    1.01    0.61
   0  -5  -1  128.38    4.03
   0  -5   1  122.69    4.12
   0   5   1  126.26    4.00
   0   5  -1  129.92    4.18
   0  -5   1  117.95    4.32
   0  -5  -1  133.15    4.73
   0  -5   1  131.77    4.61
   0  -5  -2  161.02    5.63
   0   5   2  164.35    5.58
   0  -5   2  172.17    5.40
   0   5  -2  151.22    5.27
   0   5   2  157.53    5.26
   0  -5   2  156.16    5.23
   0   5   2  155.57    4.44
   0  -5   2  157.61    4.44
   0   5   2  158.20    4.78
   0   5  -2  154.61    5.11
   0  -5  -2  155.96    4.82
   0   5   3   60.62    2.07
   0   5  -3   55.57    2.42
   0  -5   3   54.31    2.46
   0   5   3   61.01    2.53
   0  -5  -3   62.86    2.12
   0  -5  -3   55.52    2.79
   0   5  -3   57.27    2.46
   0  -5   3   60.33    2.01
   0   5  -3   57.99    2.67
   0   5   3   56.99    1.94
   0  -5   3   55.79    1.91
   0   5   3   57.11    1.93
   0   5   4   45.27    1.67
   0  -5   4   44.35    2.10
   0   5   4   47.37    2.14
   0   5  -4   41.07    2.12
   0   5  -4   44.42    2.11
   0  -5  -4   41.71    2.40
   0   5  -4   48.37    2.07
   0  -5   4   45.64    1.77
   0   5  -4   44.66    1.77
   0   5  -4   45.46    2.34
   0   5   4   44.73    1.71
   0  -5   4   44.96    1.69
   0   5   4   40.08    1.65
   0   5   5  256.09    7.45
   0   5  -5  255.86    7.84
   0  -5  -5  261.67    8.64
   0  -5   5  251.29    8.06
   0   5  -5  256.79    8.16
   0   5  -5  251.50    8.36
   0  -5   5  269.79    7.79
   0   5   5  261.14    7.68
   0   5  -5  269.96    7.78
   0  -5   5  255.11    7.61
   0   5   5  263.12    7.64
   0   5   6   35.98    1.46
   0   5   6   35.00    2.18
   0   5  -6   36.57    1.67
   0   5  -6   35.98    2.03
   0  -5   6   40.26    1.99
   0  -5   6   34.95    1.75
   0  -5  -6   36.94    1.75
   0   5  -6   35.00    1.76
   0   5   6   40.44    1.79
   0   5   6   37.34    1.69
   0  -5   6   34.61    1.65
   0   5   7  180.59    6.51
   0   5  -7  183.54    5.63
   0  -5   7  186.09    6.17
   0   5  -7  168.79    6.26
   0   5   7  198.11    6.00
   0  -5   7  183.24    6.02
   0   5  -7  185.79    6.05
   0  -5  -7  191.38    6.06
   0  -5   7  182.44    5.85
   0   5   7  177.44    5.87
   0   5  -8    2.99    0.50
   0   5   8    3.03    0.92
   0   5  -8    2.32    0.82
   0  -5   8    2.91    0.76
   0  -5  -8    2.72    0.73
   0   5  -8    3.50    0.84
   0  -5   8    2.99    0.78
   0   5   8    3.17    0.71
   0  -5   8    4.01    0.69
   0   5   8    3.23    0.70
   0   5  -9  119.78    3.75
   0   5   9  118.11    4.89
   0  -5   9  119.16    4.51
   0   5  -9  130.80    4.68
   0  -5   9  118.55    4.55
   0  -5  -9  123.17    4.63
   0   5   9  129.51    4.57
   0  -5   9  123.12    4.42
   0   5   9  114.89    4.37
   0   5  10   30.13    1.81
   0  -5  10   24.64    1.66
   0   5 -10   26.67    1.07
   0   5  10   24.71    1.94
   0  -5 -10   26.76    2.09
   0  -5  10   28.83    1.82
   0   5 -10   25.80    1.91
   0  -5  10   24.90    1.77
   0  -5 -10   31.24    1.95
   0   5  10   29.08    1.81
   0   5 -10   32.76    2.00
   0   5 -10   28.85    2.02
   0  -5  11   11.10    1.15
   0   5  11    9.07    1.07
   0  -5 -11    9.68    1.32
   0   5  11   11.83    1.39
   0  -5  11   11.53    1.18
   0   5  11    9.33    1.13
   0   5 -11   10.46    1.28
   0   5 -11   11.53    1.29
   0  -5 -11   10.54    1.24
   0  -5  11    9.19    1.13
   0   5 -11   11.06    1.32
   0   5  12    5.69    0.98
   0  -5  12    2.77    0.78
   0   5  12    4.83    0.95
   0  -5 -12    3.45    1.10
   0   5 -12    4.31    0.97
   0   5 -12    4.69    1.12
   0  -5  12    3.27    0.87
   0   5 -12    2.58    0.86
   0   5  12    3.92    0.87
   0   5  13  100.08    4.28
   0  -5  13  108.69    4.26
   0  -5  13   96.34    4.59
   0   5 -13  107.68    4.58
   0   5  13   99.25    4.47
   0   5 -13  108.54    4.68
   0  -5  13   99.92    4.44
   0   5 -13  106.80    4.62
   0   5  13   97.73    4.35
   0   5  14   73.16    3.52
   0  -5  14   71.70    3.49
   0  -5  14   72.78    3.36
   0  -5  14   63.38    3.73
   0   5  14   71.41    2.72
   0   5 -14   74.28    3.70
   0   5  14   69.83    3.64
   0   5 -14   72.77    3.85
   0   5  14   66.70    3.51
   0  -5  14   66.46    3.60
   0   5 -14   80.76    3.94
   0  -5  15  574.68   17.88
   0   5  15  589.43   17.95
   0  -5  15  597.99   17.74
   0  -5  15  574.82   18.48
   0   5 -15  568.44   18.08
   0   5  15  599.22   16.77
   0   5  15  584.47   18.13
   0   5 -15  596.48   18.46
   0  -5  15  600.30   18.24
   0   5 -15  668.19   18.73
   0   5  15  600.39   18.16
   0   5  16   68.14    3.57
   0  -5  16   67.38    3.56
   0  -5  16   73.49    3.45
   0  -5  16   56.11    3.72
   0   5  16   66.06    2.54
   0   5 -16   71.19    3.73
   0   5  16   55.90    3.44
   0   5 -16   67.01    3.87
   0   5  16   64.54    3.58
   0   5  16   66.45    3.66
   0  -5  16   68.98    3.73
   0  -5  17  120.81    5.17
   0   5  17  124.30    5.23
   0  -5  17  114.39    4.88
   0  -5  17  123.23    5.63
   0   5  17  114.39    3.89
   0   5 -17  109.47    5.08
   0   5  17  114.50    5.09
   0   5  17  113.44    5.23
   0   5 -17  107.94    5.37
   0  -5  17  130.38    5.47
   0   5  17  127.31    5.43
   0  -5  18    0.92    0.86
   0   5  18   -0.37    1.08
   0  -5  18   -1.40    0.94
   0  -5  18    1.39    1.33
   0   5 -18    1.88    1.13
   0   5  18    0.40    0.45
   0   5  18    1.25    1.08
   0   5 -18    0.45    1.22
   0   5  18    0.20    1.07
   0   5  18   -0.20    1.02
   0  -5  18    1.03    0.97
   0   5  19    1.95    0.97
   0  -5  19    0.58    0.95
   0  -5  19    1.29    0.80
   0  -5  19    1.46    1.12
   0   5 -19    0.58    0.85
   0   5  19    1.66    0.44
   0   5  19    2.18    0.85
   0   5 -19    2.85    1.18
   0   5  19    1.05    0.98
   0   5  19    0.21    0.83
   0  -5  19    1.31    1.00
   0   5  20    2.45    0.94
   0  -5  20    3.03    0.99
   0  -5  20    1.17    0.87
   0  -5  20    1.78    1.09
   0   5  20    1.45    0.37
   0   5 -20    2.59    1.03
   0   5  20    1.11    0.85
   0   5 -20    2.49    1.18
   0   5  20    0.87    0.95
   0   5  20    0.66    0.80
   0  -5  20   -0.23    1.01
   0   5  21    0.21    1.01
   0   5  21    1.71    0.98
   0  -5  21    0.17    0.87
   0  -5  21    1.85    1.26
   0   5 -21    0.62    0.90
   0   5  21    0.94    0.84
   0   5 -21    0.26    1.05
   0   5  21    0.29    0.35
   0  -5  22    6.27    1.21
   0   5  22    7.03    1.31
   0  -5  22    4.96    1.56
   0   5 -22    6.53    1.36
   0   5  22    4.78    1.15
   0   5 -22    2.98    1.50
   0   5  22    3.43    0.49
   0  -5  23    6.32    1.69
   0   5 -23   10.36    1.64
   0   5  23    8.73    1.45
   0   5 -23    9.57    1.89
   0  -5  23    6.65    1.35
   0   5  23    8.45    1.56
   0  -5  24    2.98    1.56
   0   5 -24    0.22    1.14
   0   5  24    2.35    1.00
   0   5 -24    1.47    1.49
   0   5  24    0.22    1.04
   0  -5  25   53.20    4.20
   0   5 -25   64.57    3.86
   0   5  25   65.81    3.70
   0   5 -25   54.52    4.17
   0   5  25   61.02    3.76
   0  -5  26    2.88    1.69
   0   5 -26    6.08    1.81
   0   5  26    5.99    1.32
   0   5  26    6.48    1.68
   0   5 -26    6.89    1.58
   0   5 -27   13.55    2.00
   0  -5  27   12.22    2.34
   0   5  27   13.92    2.05
   0   5 -27   17.29    2.60
   0   5 -28    4.73    1.51
   0   5  28    6.94    1.76
   0  -5  28    6.15    2.01
   0   5 -28    4.82    1.81
   0   5 -29    0.24    1.15
   0   5  29   -0.26    1.35
   0  -5  29   -1.05    1.64
   0   5 -29    0.36    1.64
   0   5 -30    2.66    1.29
   0   5  30    1.90    1.44
   0  -5  30    0.72    1.75
   0   5 -30    2.20    1.82
   0  -5  31   10.02    2.48
   0   5  31   11.09    2.12
   0   5 -31   16.69    2.22
   0   5  32   21.48    2.67
   0  -5  32   20.56    3.22
   0   5 -32   20.77    2.46
   0  -5  33   18.69    3.25
   0   5  33   13.53    2.40
   0  -6   0  142.37    5.10
   0  -6   0  131.67    4.73
   0   6   0  133.42    4.38
   0  -6   0  127.35    4.38
   0   6  -1 2216.16   63.80
   0  -6  -1 2433.14   64.20
   0  -6   1 2301.66   64.00
   0  -6   1 2430.31   63.77
   0   6   1 2328.31   63.73
   0   6   1 2284.59   63.16
   0  -6  -1 2369.13   63.21
   0  -6   1 2329.88   63.32
   0   6  -1 2353.60   63.36
   0  -6  -2    1.35    0.73
   0   6  -2    0.73    0.60
   0  -6   2    1.20    0.64
   0  -6   2    1.23    0.50
   0   6   2    1.44    0.40
   0  -6  -2    1.66    0.45
   0   6  -2    1.44    0.57
   0   6   2    0.68    0.59
   0  -6   2    1.64    0.66
   0  -6   3  160.68    5.59
   0   6  -3  170.86    5.67
   0   6   3  166.92    5.15
   0   6   3  173.67    4.88
   0  -6   3  169.99    4.87
   0   6  -3  170.67    5.75
   0  -6  -3  162.97    5.19
   0  -6  -3  176.14    6.29
   0   6  -3  160.57    5.96
   0   6   3  160.83    5.73
   0  -6   3  178.11    5.83
   0   6   4   12.21    0.81
   0  -6   4    9.64    0.66
   0   6   4    9.52    0.67
   0   6  -4   11.19    1.11
   0  -6  -4   12.66    1.47
   0   6  -4    9.37    1.24
   0  -6   4    9.05    0.72
   0   6   4    8.43    0.67
   0  -6   4    9.09    1.09
   0   6  -4    8.35    1.09
   0   6   4    9.80    1.09
   0   6   5  186.46    5.60
   0   6   5  190.33    5.66
   0  -6   5  188.84    5.65
   0   6  -5  182.60    6.11
   0  -6  -5  180.00    6.86
   0   6  -5  183.78    6.59
   0  -6   5  195.47    5.80
   0   6   5  194.21    5.72
   0  -6   5  172.70    6.23
   0   6  -5  179.30    6.28
   0   6   5  181.59    6.26
   0   6   6  156.50    4.80
   0  -6  -6  159.90    6.16
   0   6  -6  154.88    5.22
   0   6  -6  159.75    5.66
   0  -6   6  163.39    5.58
   0  -6   6  152.86    5.12
   0   6   6  155.42    5.05
   0  -6   6  156.52    4.99
   0   6   6  159.83    5.01
   0   6  -7  306.68    9.24
   0   6   7  311.52    8.91
   0   6   7  298.44   10.14
   0  -6   7  307.49    9.69
   0   6  -7  304.09    9.83
   0  -6   7  327.38    9.45
   0   6   7  305.96    9.28
   0   6   7  306.54    9.22
   0  -6   7  312.62    9.23
   0   6  -8  268.58    8.00
   0   6   8  265.40    9.08
   0  -6   8  265.24    8.57
   0   6  -8  260.29    8.79
   0  -6   8  271.36    8.37
   0   6  -8  280.15    8.46
   0   6   8  265.51    8.26
   0   6   8  260.43    8.18
   0  -6   8  256.64    8.14
   0   6   9  101.98    4.45
   0   6  -9   92.18    3.31
   0  -6   9   95.97    3.95
   0   6   9   98.29    3.82
   0  -6   9  106.67    3.98
   0   6  -9  104.43    4.00
   0  -6   9   97.99    3.72
   0   6   9   95.08    3.71
   0   6 -10   25.43    1.24
   0  -6 -10   25.48    2.15
   0   6  10   26.91    2.08
   0  -6  10   25.17    1.75
   0   6 -10   28.79    2.07
   0   6  10   28.79    1.78
   0   6 -10   25.66    1.81
   0  -6  10   26.58    1.78
   0   6  10   27.90    1.71
   0  -6  10   25.53    1.65
   0  -6  11   76.46    3.25
   0   6  11   73.37    3.23
   0  -6  11   72.18    3.34
   0   6  11   76.83    3.73
   0  -6 -11   70.50    3.83
   0   6 -11   73.06    2.46
   0   6 -11   73.45    3.66
   0   6 -11   74.48    3.67
   0   6  11   70.30    3.29
   0  -6  11   70.93    3.35
   0   6 -11   85.17    3.61
   0   6 -12   -0.17    0.79
   0   6  12   -0.13    0.67
   0  -6  12   -0.28    0.73
   0   6  12    0.12    0.59
   0  -6  12   -0.13    0.67
   0  -6 -12   -0.19    0.97
   0   6  12    0.17    0.77
   0   6 -12    0.07    0.20
   0   6 -12   -0.17    0.72
   0   6  13  163.58    6.09
   0  -6  13  167.51    6.13
   0  -6  13  172.11    6.74
   0   6 -13  156.00    6.45
   0   6  13  167.20    6.58
   0   6 -13  173.04    6.70
   0  -6  13  167.81    6.32
   0   6  13  178.02    6.32
   0  -6  14   18.31    1.70
   0   6  14   16.78    1.68
   0  -6  14   18.32    1.68
   0  -6  14   16.69    1.91
   0   6 -14   15.66    1.83
   0   6  14   14.93    1.74
   0   6 -14   18.24    2.05
   0  -6  14   18.61    1.83
   0   6  14   13.47    1.67
   0   6  15  519.34   15.72
   0  -6  15  513.05   15.66
   0  -6  15  501.56   15.54
   0  -6  15  514.35   16.32
   0   6 -15  507.81   16.07
   0   6  15  509.44   16.04
   0   6 -15  507.48   16.28
   0  -6  15  499.47   15.89
   0   6  15  520.94   15.90
   0  -6  16   73.48    3.61
   0   6  16   63.73    3.46
   0  -6  16   68.00    3.41
   0  -6  16   62.11    3.78
   0   6 -16   65.56    3.72
   0   6  16   63.57    2.57
   0   6  16   57.05    3.48
   0   6 -16   58.95    3.70
   0   6  16   68.29    3.62
   0  -6  16   56.42    3.45
   0  -6  17  355.02   11.49
   0   6  17  350.62   11.53
   0  -6  17  361.14   11.36
   0  -6  17  350.72   12.11
   0   6 -17  328.26   11.73
   0   6  17  351.10   10.16
   0   6  17  342.59   11.67
   0   6 -17  340.52   12.03
   0  -6  17  337.72   11.67
   0   6  17  330.35   11.54
   0  -6  18   19.34    1.92
   0   6  18   25.27    2.18
   0  -6  18   23.22    1.98
   0  -6  18   22.99    2.36
   0   6 -18   26.71    2.30
   0   6  18   26.18    1.33
   0   6  18   25.37    2.24
   0   6 -18   21.02    2.21
   0   6  18   24.59    2.30
   0   6  18   22.03    2.08
   0  -6  18   23.05    2.18
   0   6  19   24.40    2.14
   0  -6  19   22.96    2.09
   0  -6  19   24.54    2.03
   0  -6  19   22.54    2.48
   0   6  19   24.23    1.26
   0   6 -19   26.00    2.30
   0   6  19   22.92    2.21
   0   6  19   26.21    2.35
   0   6 -19   22.26    2.39
   0  -6  19   27.86    2.44
   0   6  19   22.93    2.21
   0  -6  20    0.60    0.90
   0   6  20    1.21    0.83
   0  -6  20    0.17    0.89
   0  -6  20    0.52    1.08
   0   6 -20    0.44    1.01
   0   6  20    0.94    0.38
   0   6  20    1.63    1.03
   0   6 -20    3.36    1.27
   0   6  20    0.22    1.03
   0  -6  20    0.23    0.93
   0  -6  21    1.91    1.28
   0   6  21    1.34    0.40
   0   6 -21    1.35    0.98
   0   6  21   -0.21    0.90
   0   6 -21    1.08    1.20
   0  -6  21    0.54    0.79
   0   6  22   17.30    1.84
   0  -6  22   15.46    1.69
   0  -6  22   16.43    2.29
   0   6 -22   13.82    1.90
   0   6  22   16.29    1.88
   0   6 -22   15.45    2.09
   0   6  22   11.88    0.72
   0  -6  23    2.36    1.53
   0   6 -23    2.35    1.19
   0   6  23    1.27    1.08
   0   6 -23    1.75    1.23
   0   6  23    1.42    1.09
   0  -6  24   21.97    2.71
   0   6 -24   25.73    2.47
   0   6  24   21.71    2.27
   0   6 -24   23.28    2.81
   0   6  24   23.11    2.23
   0  -6  25    1.90    1.60
   0   6 -25    6.12    1.61
   0   6  25    4.12    1.41
   0   6 -25    5.34    1.83
   0   6  25    4.19    1.44
   0  -6  26    1.31    1.53
   0   6 -26    0.75    1.29
   0   6  26    1.75    1.16
   0   6 -26    0.65    1.53
   0   6  26    1.60    1.16
   0  -6  27    2.70    1.58
   0   6 -27    1.36    1.61
   0   6  27    2.37    1.28
   0   6 -27    1.01    1.26
   0   6 -28   -1.03    1.31
   0  -6  28    0.70    1.49
   0   6  28    1.71    1.33
   0   6 -28   -1.05    1.69
   0   6 -29   15.32    2.25
   0  -6  29    9.31    2.37
   0   6  29   17.14    2.22
   0   6 -29    7.25    2.16
   0   6 -30   -0.26    1.49
   0   6  30    1.03    1.50
   0  -6  30    2.95    1.93
   0   6 -30    0.37    1.57
   0   6 -31    8.17    1.97
   0  -6  31    7.93    2.36
   0   6  31    5.81    1.81
   0   6 -31    9.23    2.59
   0  -6  32   -0.39    2.13
   0   6 -32    5.80    1.75
   0  -7   0    0.72    0.95
   0   7   0    0.99    0.62
   0  -7   0    0.52    0.61
   0  -7  -1  120.47    4.86
   0  -7   1  112.13    4.65
   0   7  -1  114.38    4.56
   0  -7   1  105.05    4.32
   0   7   1  119.29    4.51
   0  -7  -1  111.69    3.94
   0   7   1  116.75    3.95
   0  -7   1  115.01    4.05
   0   7  -1  111.05    4.08
   0  -7  -2  549.61   16.43
   0   7  -2  541.87   15.92
   0   7   2  516.90   15.81
   0  -7   2  523.65   15.77
   0   7  -2  532.05   15.50
   0   7   2  532.16   15.15
   0  -7   2  530.24   15.48
   0  -7  -2  550.55   15.25
   0   7   3  302.55    9.03
   0  -7   3  318.31    9.54
   0   7  -3  296.40    9.52
   0  -7   3  301.64    9.72
   0   7   3  328.90    9.81
   0  -7  -3  313.27   10.39
   0   7  -3  309.78    9.76
   0  -7  -3  291.47    9.07
   0   7  -3  304.53   10.07
   0   7   3  308.46    8.55
   0  -7   3  315.46    8.55
   0   7   4  217.74    6.50
   0  -7   4  206.88    7.05
   0  -7   4  214.63    7.22
   0   7   4  210.97    7.23
   0   7  -4  217.97    7.15
   0   7  -4  223.09    7.20
   0  -7  -4  222.18    7.96
   0   7  -4  215.51    7.63
   0  -7   4  213.87    6.22
   0   7   4  216.61    6.23
   0  -7   5  196.09    6.66
   0   7   5  194.65    5.97
   0  -7   5  199.77    6.74
   0   7   5  192.00    6.73
   0   7  -5  197.43    6.72
   0   7  -5  194.19    6.56
   0  -7  -5  194.42    7.39
   0   7   5  201.40    5.91
   0   7  -5  191.86    7.09
   0  -7   5  198.75    6.01
   0   7   5  195.92    5.87
   0  -7   5  196.25    5.86
   0   7   6   19.49    1.09
   0  -7   6   25.02    1.71
   0   7   6   18.03    1.50
   0   7  -6   22.09    1.65
   0  -7  -6   18.83    1.88
   0   7  -6   19.74    1.42
   0   7  -6   21.16    1.87
   0   7   6   21.06    1.19
   0  -7   6   20.98    1.25
   0   7   6   20.71    1.15
   0  -7   6   20.45    1.15
   0   7   7   54.97    2.07
   0   7   7   53.15    2.74
   0  -7   7   51.13    2.67
   0   7  -7   52.20    2.79
   0   7  -7   52.74    2.45
   0  -7   7   53.21    2.34
   0   7   7   53.15    2.27
   0  -7   7   54.18    2.22
   0   7   7   53.12    2.22
   0   7   8   57.11    2.19
   0   7   8   61.08    3.30
   0   7  -8   58.09    2.49
   0  -7   8   55.86    2.39
   0   7   8   57.04    2.44
   0   7   8   59.36    2.52
   0  -7   8   54.75    2.53
   0  -7   8   53.64    2.78
   0   7  -8   58.65    3.00
   0   7   9    0.36    0.78
   0   7  -9    0.54    0.43
   0   7   9    0.11    0.36
   0  -7   9    0.27    0.47
   0   7   9    0.27    0.49
   0  -7   9    0.53    0.60
   0   7   9    0.19    0.57
   0  -7   9    0.13    0.63
   0   7  -9   -0.15    0.75
   0   7 -10    1.02    0.44
   0   7  10    1.46    0.81
   0  -7  10    1.39    0.60
   0   7  10    1.22    0.57
   0   7  10    1.19    0.64
   0  -7  10    1.29    0.62
   0  -7  10    1.86    0.77
   0  -7 -11    8.89    1.54
   0   7  11    5.44    1.21
   0   7 -11    8.57    0.74
   0   7  11    7.72    1.03
   0  -7  11    6.57    0.90
   0  -7  11    8.50    1.12
   0   7  11    6.56    0.99
   0   7 -11    6.60    1.24
   0  -7  11    6.86    1.12
   0  -7  12   43.59    2.62
   0   7  12   50.86    2.59
   0   7 -12   48.39    1.86
   0   7  12   49.06    3.07
   0   7 -12   47.74    3.02
   0   7  12   46.40    2.57
   0  -7  12   46.22    2.64
   0   7 -12   47.64    3.04
   0  -7  13   19.45    1.71
   0   7  13   19.51    1.67
   0  -7  13   24.24    1.83
   0   7 -13   25.93    2.19
   0   7  13   22.32    1.72
   0   7  13   26.79    2.25
   0   7 -13   23.54    0.89
   0   7 -13   24.90    2.12
   0   7  14   12.21    1.39
   0  -7  14   10.85    1.32
   0  -7  14   13.24    1.47
   0   7 -14   12.07    1.62
   0   7  14   13.37    1.70
   0   7  14   16.38    1.60
   0  -7  14   14.57    1.58
   0   7 -14   15.20    1.84
   0   7  15    4.39    1.01
   0  -7  15    4.32    1.00
   0  -7  15    5.60    1.14
   0  -7  15    2.15    1.09
   0   7 -15    4.36    1.28
   0   7  15    1.83    1.08
   0   7 -15    2.59    1.13
   0   7  15    3.90    1.08
   0  -7  15    3.97    1.10
   0   7  16   12.73    1.50
   0  -7  16   13.92    1.60
   0  -7  16   14.14    1.54
   0  -7  16   14.01    1.85
   0   7 -16   15.17    1.90
   0   7  16   15.70    1.78
   0   7 -16   14.92    1.89
   0   7  16   16.06    1.69
   0  -7  16   12.65    1.64
   0   7  17   19.66    1.85
   0  -7  17   20.99    1.90
   0  -7  17   23.25    1.99
   0  -7  17   21.79    2.29
   0   7  17   21.49    1.32
   0   7 -17   20.02    2.11
   0   7  17   22.73    2.21
   0   7 -17   20.61    2.21
   0  -7  17   21.15    2.02
   0   7  17   16.86    1.82
   0  -7  18    8.13    1.35
   0   7  18    9.01    1.38
   0  -7  18   12.01    1.47
   0  -7  18   12.63    1.85
   0   7 -18    9.29    1.58
   0   7  18    9.56    0.88
   0   7  18   11.96    1.69
   0   7 -18    8.68    1.61
   0   7  18   11.01    1.61
   0  -7  18    9.99    1.49
   0   7  19    4.36    1.18
   0  -7  19    3.55    1.21
   0  -7  19    4.95    1.21
   0  -7  19    3.88    1.34
   0   7  19    4.74    0.66
   0   7 -19    4.66    1.33
   0   7  19    4.34    1.32
   0   7 -19    4.92    1.38
   0  -7  19    4.07    1.21
   0   7  19    4.48    1.29
   0   7  20    1.98    1.08
   0  -7  20    1.96    0.99
   0  -7  20    1.82    0.98
   0  -7  20    1.08    1.26
   0   7 -20    2.63    1.25
   0   7  20    3.25    0.53
   0   7  20    3.96    1.23
   0   7 -20    3.25    1.31
   0   7  20    4.49    1.27
   0  -7  20    2.02    1.09
   0   7  21   11.59    1.72
   0   7  21   10.72    0.77
   0   7 -21   13.93    1.86
   0   7 -21   12.39    2.02
   0  -7  21   14.01    2.09
   0  -7  22   20.09    2.47
   0   7  22   15.43    0.82
   0   7 -22   21.98    2.35
   0   7  22   19.16    2.11
   0   7 -22   17.25    2.39
   0   7  22   17.96    1.85
   0  -7  23    8.46    2.09
   0   7 -23    7.91    1.67
   0   7  23    9.81    1.73
   0   7 -23   12.45    2.24
   0   7  23   10.21    1.57
   0  -7  24    1.88    1.86
   0   7 -24    2.34    1.35
   0   7  24    0.69    1.24
   0   7 -24    0.31    1.59
   0   7  24    1.01    1.03
   0  -7  25    5.83    1.87
   0   7 -25    7.14    2.03
   0   7  25    6.51    1.53
   0   7 -25    6.37    1.65
   0  -7  26    1.00    1.54
   0   7 -26   -0.33    1.46
   0   7  26    1.75    1.22
   0   7 -26    3.24    1.42
   0  -7  27   -1.03    1.78
   0   7 -27   -0.69    1.49
   0   7  27    1.35    1.21
   0   7 -27    0.82    1.24
   0   7 -28    0.83    1.40
   0   7  28    1.39    1.22
   0  -7  28    0.35    1.66
   0   7 -28    1.44    1.48
   0   7 -29   15.68    2.26
   0  -7  29   16.78    2.77
   0   7  29   10.73    1.88
   0   7 -29   14.85    2.56
   0   7 -30   18.91    2.52
   0   7  30   16.60    2.17
   0  -7  30   14.59    2.72
   0   7 -30   17.96    2.94
   0   7 -31   15.60    2.57
   0  -7  31   17.63    3.22
   0   7 -31   18.84    3.25
   0   7 -32   72.30    4.80
   0   7 -32   77.70    5.79
   0  -7  32   71.46    5.55
   0  -8   0 3814.58  101.91
   0   8   0 3726.92  101.91
   0  -8  -1  704.65   20.98
   0  -8   1  682.61   20.34
   0  -8  -1  697.87   19.74
   0   8  -1  703.32   19.92
   0   8   1  700.73   19.73
   0  -8   1  693.29   19.88
   0   8  -2 1407.47   38.44
   0  -8  -2 1369.46   39.01
   0  -8   2 1337.84   38.26
   0   8   2 1285.45   38.21
   0   8  -2 1370.00   37.91
   0  -8  -2 1390.16   37.60
   0  -8   2 1372.83   37.86
   0   8   2 1380.94   37.53
   0  -8  -3   97.13    3.61
   0  -8  -3  112.92    4.85
   0   8  -3   98.14    4.22
   0   8   3  100.60    4.28
   0  -8   3  102.76    4.22
   0   8  -3  100.10    4.52
   0  -8   3  101.58    3.99
   0   8   3  105.91    3.60
   0   8  -3   96.76    3.96
   0  -8   4   67.50    3.07
   0   8   4   69.04    2.60
   0  -8   4   68.16    3.22
   0   8  -4   68.10    3.10
   0   8   4   64.80    3.20
   0  -8  -4   65.84    3.66
   0   8  -4   67.86    3.18
   0   8  -4   69.18    3.57
   0  -8   4   66.23    2.18
   0   8   4   67.57    2.18
   0   8   5   12.05    0.87
   0  -8   5    9.99    1.19
   0   8  -5   10.53    1.21
   0   8   5   11.94    1.32
   0   8  -5   12.08    1.22
   0  -8  -5   12.00    1.60
   0   8  -5   10.73    1.42
   0   8   5   10.60    0.71
   0  -8   5    9.70    0.68
   0   8   6    7.94    0.72
   0  -8   6    4.80    0.97
   0   8   6    5.92    1.00
   0   8  -6    7.03    1.04
   0  -8  -6    6.09    1.23
   0   8  -6    7.40    0.96
   0   8  -6   10.00    1.35
   0   8   6    5.30    0.60
   0  -8   6    6.47    0.64
   0   8   7    1.24    0.48
   0   8  -7    0.86    0.70
   0   8   7    0.96    0.80
   0  -8   7    1.76    0.72
   0  -8  -7   -0.21    1.00
   0   8   7    1.12    0.90
   0   8  -7    0.55    0.55
   0   8   7    0.41    0.48
   0  -8   7    0.31    0.48
   0   8  -7    1.44    0.94
   0  -8   7    0.64    0.45
   0   8   7    0.13    0.48
   0  -8   8   24.02    1.93
   0   8   8   21.79    1.24
   0   8   8   21.16    1.76
   0  -8   8   22.83    1.82
   0   8  -8   22.71    1.93
   0   8  -8   21.54    1.52
   0   8   8   21.01    2.07
   0   8   8   23.90    1.43
   0  -8   8   23.22    1.47
   0   8   8   19.75    1.33
   0  -8   8   20.76    1.33
   0  -8   9  251.17    8.46
   0   8   9  237.64    7.18
   0  -8   9  249.62    8.26
   0   8  -9  240.67    8.38
   0   8   9  242.00    8.23
   0   8  -9  234.99    7.59
   0   8   9  238.38    8.76
   0  -8   9  238.80    7.73
   0   8   9  232.10    7.54
   0   8   9  237.34    7.53
   0  -8   9  238.94    7.52
   0  -8  10  133.69    5.58
   0   8  10  129.50    4.40
   0   8 -10  131.40    4.67
   0   8  10  134.31    5.87
   0  -8  10  136.59    4.82
   0   8  10  132.74    4.81
   0  -8  10  134.75    5.00
   0  -8  10  129.15    5.31
   0   8  11  244.60    7.48
   0   8  11  263.04    9.21
   0   8 -11  249.44    7.63
   0  -8  11  244.98    8.01
   0   8  11  249.10    8.04
   0   8 -11  253.60    9.16
   0   8  11  247.96    8.14
   0  -8  11  250.88    8.27
   0  -8  11  239.14    8.46
   0  -8  12   11.44    1.47
   0   8  12   10.11    1.20
   0   8  12   10.24    1.57
   0   8 -12    8.03    0.82
   0   8  12    9.47    0.88
   0   8 -12    6.47    1.41
   0   8  12    8.72    1.15
   0  -8  12    8.24    1.17
   0  -8 -12    8.71    0.62
   0  -8  13   49.44    2.69
   0   8 -13   49.17    3.10
   0   8  13   51.96    3.15
   0   8 -13   47.36    1.64
   0   8 -13   47.74    3.01
   0  -8  13   50.38    2.61
   0   8  13   40.64    2.32
   0   8  13   51.28    2.47
   0  -8  14    0.32    0.68
   0   8 -14    0.88    0.96
   0   8  14    1.33    0.83
   0  -8  14    0.48    0.78
   0   8  14    0.83    0.76
   0  -8  14    0.81    0.71
   0   8  14    0.43    0.85
   0   8 -14    0.90    0.32
   0   8 -14    0.22    1.00
   0  -8  15    1.83    0.97
   0   8 -15    3.86    1.25
   0   8  15    2.97    0.90
   0  -8  15    1.60    0.84
   0   8  15    2.43    1.08
   0   8 -15    3.93    1.30
   0   8  15    0.48    0.79
   0  -8  15    1.71    0.83
   0  -8  16  177.85    6.82
   0   8 -16  173.97    7.40
   0   8  16  171.09    6.63
   0  -8  16  179.76    6.67
   0   8  16  178.15    7.32
   0   8 -16  192.89    7.66
   0   8  16  191.01    6.92
   0  -8  16  170.89    6.86
   0  -8  17    6.90    1.31
   0   8  17    7.36    1.33
   0  -8  17    5.80    1.31
   0   8 -17    9.59    1.65
   0   8  17    5.46    1.55
   0   8 -17    7.54    1.63
   0  -8  17    8.25    1.54
   0   8  17    7.36    1.41
   0   8  18  185.43    6.97
   0  -8  18  184.53    6.92
   0  -8  18  187.86    7.03
   0  -8  18  173.36    7.63
   0   8  18  174.42    5.82
   0   8 -18  186.96    7.67
   0   8  18  173.82    7.35
   0   8 -18  185.83    7.83
   0   8  18  177.31    7.07
   0  -8  18  177.51    7.16
   0  -8  19    2.01    1.05
   0   8  19    1.30    1.03
   0  -8  19    0.37    0.94
   0  -8  19    0.80    1.33
   0   8  19    1.19    0.54
   0   8 -19    2.02    1.22
   0   8  19   -0.47    1.37
   0   8 -19    0.27    1.26
   0   8  19    2.20    1.30
   0  -8  19    1.70    1.14
   0  -8  20   60.64    3.68
   0   8  20   59.63    3.59
   0  -8  20   62.15    4.13
   0   8 -20   53.07    3.75
   0   8  20   53.39    2.26
   0   8  20   59.16    3.72
   0   8 -20   58.51    4.07
   0   8  20   56.03    3.43
   0  -8  20   60.52    3.46
   0   8  21    0.96    1.30
   0   8 -21    1.77    1.31
   0  -8  21    1.44    1.55
   0   8 -21    3.71    1.53
   0   8  21    2.12    0.54
   0   8 -22   36.69    3.27
   0  -8  22   32.90    3.14
   0   8  22   26.33    1.21
   0   8 -22   33.00    2.97
   0  -8  23   41.22    3.70
   0   8 -23   47.52    3.86
   0   8  23   44.38    2.94
   0   8 -23   44.13    3.51
   0   8 -24   27.82    3.15
   0   8  24   28.85    2.42
   0   8 -24   21.35    2.67
   0  -8  25   38.37    3.58
   0   8 -25   41.53    3.72
   0   8  25   42.34    3.01
   0   8 -25   40.28    3.43
   0  -8  26    0.68    1.57
   0   8 -26    0.35    1.63
   0   8  26   -0.21    1.25
   0   8 -26   -0.29    1.31
   0  -8  27    2.46    1.80
   0   8 -27    1.43    1.50
   0   8  27    1.91    1.16
   0   8 -27    3.83    1.49
   0   8 -28    1.19    1.52
   0  -8  28    2.17    1.74
   0   8  28    4.37    1.49
   0   8 -28    2.21    1.75
   0   8 -29    0.30    1.47
   0  -8  29    1.48    1.95
   0   8 -29    1.52    2.07
   0   8 -30    1.52    1.63
   0  -8  30    1.52    1.92
   0   8 -30   -0.39    1.89
   0   8 -31    0.61    1.62
   0  -8  31   -1.17    2.40
   0   8 -31   -0.40    2.11
   0   8 -32    4.89    1.98
   0   9   0    2.18    0.97
   0   9   0    4.96    1.42
   0   9   0    5.08    1.11
   0  -9   0    4.24    1.09
   0   9   1   35.99    2.63
   0   9   1   38.85    2.04
   0   9  -1   41.31    2.22
   0  -9   1   41.28    2.20
   0  -9  -1   37.30    2.01
   0   9   1   40.00    2.51
   0  -9   2   16.08    1.70
   0   9   2   13.76    1.62
   0   9  -2   16.41    1.98
   0   9   2   14.04    1.24
   0  -9  -2   15.06    1.25
   0  -9   2   16.00    1.42
   0   9  -2   17.39    1.59
   0  -9  -3   24.60    1.53
   0   9   3   25.14    2.06
   0  -9   3   29.22    2.07
   0   9  -3   23.51    2.12
   0   9  -3   27.44    1.88
   0   9   3   26.60    1.53
   0   9   4   32.87    1.65
   0  -9   4   32.90    2.17
   0   9  -4   32.39    2.08
   0   9  -4   35.06    2.31
   0   9   4   33.90    2.25
   0  -9  -4   31.86    1.69
   0   9  -4   35.62    2.55
   0  -9   4   30.36    1.12
   0   9   4   30.80    1.12
   0   9   5  135.85    4.55
   0   9   5  141.67    5.44
   0   9  -5  129.87    5.49
   0   9  -5  133.45    5.25
   0  -9   5  141.06    5.42
   0   9   5  133.42    5.77
   0   9  -5  144.37    5.94
   0  -9   5  135.45    4.12
   0   9   5  137.41    4.13
   0   9   6   91.78    3.25
   0   9   6   81.71    3.96
   0   9  -6   91.01    4.02
   0  -9   6   89.52    4.04
   0   9   6   92.49    4.48
   0   9  -6   90.69    3.89
   0   9  -6   92.44    4.51
   0   9   6   92.64    3.06
   0  -9   6   87.99    3.02
   0  -9   7   21.53    1.88
   0   9   7   22.61    1.30
   0  -9   7   23.68    1.92
   0   9  -7   20.49    1.79
   0   9   7   24.56    1.99
   0   9  -7   23.72    1.76
   0   9   7   21.76    2.11
   0   9  -7   22.67    2.23
   0   9   7   24.64    1.31
   0  -9   7   21.86    1.22
   0   9   8   35.39    2.72
   0   9  -8   34.05    2.12
   0   9   8   38.44    2.45
   0   9  -8   38.85    2.55
   0  -9   8   38.13    2.50
   0   9   8   36.33    1.79
   0  -9   8   36.43    1.76
   0  -9   8   40.13    2.55
   0   9   8   34.82    1.70
   0  -9   9  215.48    7.94
   0   9   9  227.96    6.73
   0   9  -9  218.45    7.95
   0   9   9  227.87    7.88
   0  -9   9  207.72    7.70
   0   9  -9  213.73    7.26
   0   9   9  224.90    8.45
   0  -9   9  217.89    7.15
   0   9   9  222.87    7.03
   0  -9   9  204.55    6.85
   0   9   9  224.18    6.97
   0  -9  10   13.96    1.71
   0   9  10   12.80    0.99
   0   9  10   13.25    1.53
   0  -9  10   12.60    1.50
   0   9  10   13.05    1.83
   0   9 -10   10.75    1.15
   0  -9  10   13.13    1.24
   0   9  10   12.33    1.16
   0   9  10   11.61    1.11
   0  -9  10   12.46    1.09
   0   9  11   81.43    3.01
   0  -9  11   86.43    4.23
   0   9  11   84.60    4.05
   0  -9  11   93.23    4.10
   0   9 -11   83.91    3.34
   0   9  11   82.94    4.43
   0   9  11   77.35    3.42
   0  -9  11   77.65    3.53
   0   9  11   78.58    3.38
   0  -9  11   78.94    3.35
   0   9  12   67.19    2.66
   0  -9  12   74.03    3.91
   0   9  12   65.01    3.50
   0  -9  12   66.88    3.49
   0   9 -12   71.41    2.84
   0   9  12   68.48    4.01
   0   9  12   69.60    3.14
   0   9 -12   69.24    4.00
   0  -9  12   68.96    3.26
   0   9  12   64.87    3.06
   0   9  13   73.03    3.08
   0  -9  13   78.09    3.56
   0  -9  13   79.27    3.97
   0   9  13   75.37    4.01
   0   9  13   79.96    2.57
   0   9 -13   75.24    2.54
   0  -9 -13   77.93    2.12
   0   9  13   87.63    3.35
   0  -9  13   76.79    3.31
   0   9 -13   79.62    4.16
   0   9  14  121.67    4.72
   0  -9  14   98.96    4.59
   0  -9  14  109.96    4.86
   0   9 -14  112.52    5.47
   0   9  14  112.42    4.51
   0  -9  14  109.72    4.48
   0   9  14  110.68    3.87
   0   9  14  105.62    5.32
   0   9 -14  105.29    3.67
   0   9 -14  125.86    5.71
   0   9  15  116.47    4.71
   0  -9  15  105.68    4.76
   0  -9  15  109.35    4.88
   0   9 -15  111.31    5.46
   0   9  15  105.70    4.51
   0  -9  15  114.43    4.56
   0   9  15  102.66    3.85
   0   9  15  111.20    5.44
   0   9 -15  100.72    3.32
   0   9 -15  121.58    5.66
   0  -9  16   38.13    2.72
   0   9 -16   40.86    3.25
   0   9  16   38.01    2.47
   0  -9  16   41.61    2.56
   0   9  16   37.59    3.07
   0   9  16   45.06    2.72
   0  -9  16   37.32    2.67
   0   9 -16   38.50    3.17
   0  -9  17   11.51    1.68
   0   9 -17   11.95    1.98
   0   9 -17    8.57    1.90
   0   9  17    9.04    1.87
   0   9  17    7.35    1.37
   0  -9  17   12.29    1.55
   0   9  17    8.77    1.45
   0  -9  17   10.41    1.61
   0   9 -18   11.98    2.10
   0   9 -18   13.35    2.18
   0   9  18   13.85    2.01
   0   9  18   14.86    1.74
   0  -9  18   12.39    1.77
   0  -9  18   10.64    1.57
   0   9  18   12.09    1.59
   0   9  19   56.62    3.45
   0  -9  19   67.20    3.77
   0   9 -19   63.58    4.30
   0  -9  19   61.72    3.43
   0   9  19   58.02    3.39
   0   9  19   53.74    2.51
   0   9 -19   64.23    4.23
   0  -9  20    3.31    1.34
   0   9  20    2.06    1.32
   0   9 -20    2.23    1.59
   0   9  20    2.79    0.67
   0   9 -20    1.80    1.74
   0   9  20    2.66    1.25
   0  -9  20    2.05    1.26
   0   9 -21    3.73    1.83
   0  -9  21    2.67    1.69
   0   9  21    3.53    0.69
   0   9 -21    3.43    1.58
   0   9 -22    7.72    2.09
   0  -9  22    7.68    2.12
   0   9 -22    9.60    2.16
   0  -9  23    4.76    2.04
   0   9 -23    4.98    2.05
   0   9  23    5.84    1.39
   0   9 -23    6.53    1.92
   0  -9  24    4.26    2.01
   0   9 -24    4.11    1.91
   0   9  24    2.15    1.32
   0   9 -24    3.92    1.78
   0  -9  25   -1.01    1.66
   0   9 -25   -0.35    1.54
   0   9  25    0.19    1.04
   0   9 -25    3.37    1.69
   0  -9  26    2.44    2.01
   0   9 -26   -1.81    1.80
   0   9  26    0.96    1.06
   0   9 -26    1.87    1.52
   0  -9  27    1.07    1.78
   0   9 -27   -0.37    1.60
   0   9  27   -0.79    1.19
   0   9 -27    0.32    1.52
   0   9 -28    0.96    1.52
   0  -9  28    1.47    1.91
   0   9 -28    1.91    1.76
   0   9 -29   -0.32    1.43
   0  -9  29   -0.38    2.17
   0   9 -29   -0.78    2.00
   0   9 -30    0.65    1.64
   0  -9  30    2.32    2.10
   0   9 -30    1.61    2.11
   0   9 -31   42.57    4.40
   0   9 -31   39.19    3.71
   0   9 -32    4.58    2.19
   0  10   0 1607.45   45.02
   0  10   0 1584.56   44.82
   0 -10   0 1605.55   43.99
   0  10   0 1569.22   43.99
   0  10  -1  481.61   15.14
   0  10   1  473.26   15.21
   0  10  -1  471.07   15.00
   0  10   1  456.09   14.88
   0  10  -1  482.65   15.33
   0  10  -1  484.65   14.36
   0  10   1  488.13   14.17
   0 -10  -1  489.93   14.18
   0 -10   1  468.65   14.26
   0  10   2  410.51   13.66
   0  10  -2  410.94   13.45
   0 -10   2  422.28   13.30
   0  10   2  406.68   13.32
   0  10  -2  428.93   13.51
   0  10  -2  438.63   13.86
   0  10   2  423.33   12.51
   0  10  -2  412.26   12.85
   0 -10  -2  423.04   12.53
   0  10  -3   19.79    1.87
   0 -10  -3   24.23    1.55
   0 -10   3   26.17    2.07
   0  10  -3   25.05    1.84
   0  10  -3   22.77    2.03
   0  10   3   25.04    2.08
   0  10  -3   22.93    2.21
   0  10   3   22.38    1.50
   0 -10  -4    2.60    0.64
   0  10  -4   -0.16    0.53
   0  10  -4    3.09    1.21
   0  10  -4    1.96    0.82
   0  10   4    1.68    0.62
   0 -10   4    3.85    1.06
   0  10   4    2.14    0.93
   0  10  -4    3.05    1.07
   0 -10   5   -0.14    0.79
   0  10   5    1.51    0.61
   0  10   5    0.83    0.89
   0  10  -5    1.66    0.93
   0  10  -5    2.22    0.95
   0 -10   5    1.61    0.93
   0  10  -5    0.84    1.02
   0 -10   5    1.39    0.31
   0  10   5    0.70    0.28
   0  10   6   24.13    1.43
   0 -10   6   25.57    1.96
   0  10  -6   23.89    1.94
   0  10   6   24.57    2.05
   0  10  -6   17.58    1.95
   0 -10   6   28.80    2.15
   0  10   6   26.91    2.36
   0  10  -6   27.00    2.35
   0 -10   6   25.45    1.13
   0  10   6   23.63    1.11
   0  10   7   32.46    1.70
   0 -10   7   32.51    2.34
   0  10  -7   29.79    2.28
   0  10   7   34.11    2.46
   0 -10   7   36.47    2.48
   0  10   7   33.53    2.73
   0  10  -7   32.31    2.70
   0 -10   7   31.02    1.48
   0  10   7   31.73    1.50
   0  10   8   79.99    2.98
   0 -10   8   77.69    3.90
   0 -10   8   79.75    3.86
   0  10   8   75.63    3.86
   0  10  -8   78.68    3.91
   0  10   8   81.30    4.35
   0  10  -8   79.95    4.32
   0 -10   8   75.43    2.87
   0  10   8   81.49    2.94
   0  10   9   37.24    2.92
   0  10  -9   36.26    2.27
   0  10   9   37.98    2.63
   0  10  -9   40.17    2.76
   0 -10   9   43.58    2.77
   0  10   9   42.56    1.90
   0 -10   9   45.39    2.86
   0  10   9   41.45    1.98
   0 -10   9   38.14    1.91
   0  10 -10  153.48    5.73
   0  10  10  164.70    6.95
   0 -10  10  164.47    6.35
   0  10  10  170.15    6.47
   0 -10  10  161.01    6.49
   0  10  10  162.67    5.19
   0 -10  10  154.10    5.35
   0  10  10  159.19    5.40
   0  10 -11    6.47    0.93
   0  10  11    6.92    1.38
   0  10  11    5.49    1.24
   0 -10  11    6.59    1.26
   0 -10  11    6.21    0.92
   0  10  11    5.71    0.92
   0 -10  11    6.91    1.44
   0  10  11    6.54    0.78
   0  10  12    0.78    0.57
   0 -10  12    2.91    1.27
   0  10  12    0.90    1.02
   0 -10  12    1.59    1.02
   0  10 -12    1.02    0.66
   0  10  12    3.88    1.51
   0  10 -12    1.00    1.33
   0  10  12    0.66    0.69
   0  10  13    1.92    0.82
   0  10  13    3.51    1.30
   0 -10  13    2.88    1.23
   0  10  13    3.12    0.68
   0 -10  13    3.72    1.29
   0  10  13    2.71    1.19
   0  10 -13    2.10    0.66
   0  10 -13    3.32    1.51
   0 -10  13    1.85    0.84
   0 -10 -13    3.12    0.57
   0 -10  14   20.71    1.65
   0  10  14   18.66    1.64
   0 -10  14   22.41    2.11
   0  10  14   19.69    1.97
   0  10  14   16.90    1.24
   0 -10  14   19.23    2.24
   0 -10 -14   15.55    0.90
   0  10  14   20.57    2.34
   0  10 -14   17.57    1.23
   0  10 -14   15.34    2.07
   0 -10 -14   18.26    0.93
   0 -10  14   17.68    1.71
   0  10 -14   18.32    2.32
   0  10  14   20.49    1.73
   0 -10  15   47.82    2.89
   0  10  15   40.30    2.64
   0 -10  15   48.63    2.68
   0  10  15   47.77    2.72
   0 -10  15   42.60    2.94
   0  10  15   50.70    3.18
   0  10  15   45.01    2.13
   0 -10  15   44.83    3.34
   0  10 -15   46.08    3.52
   0  10  15   49.37    3.57
   0  10 -15   45.26    1.95
   0  10 -15   46.96    3.51
   0  10  16    1.19    1.08
   0 -10  16   -0.15    0.93
   0  10 -16    0.83    1.28
   0 -10  16   -0.50    1.53
   0  10 -16    1.92    1.63
   0  10  16    0.16    0.73
   0  10 -16    0.97    0.40
   0  10  16    0.32    1.04
   0 -10  16   -0.18    1.09
   0  10 -17  329.92   12.29
   0 -10  17  343.29   10.92
   0  10  17  348.47   10.96
   0  10  17  318.38    9.96
   0  10 -17  355.16   12.58
   0 -10  17  325.02   11.20
   0  10  17  320.06   11.02
   0  10 -18   18.95    2.54
   0 -10  18   22.69    2.02
   0  10  18   18.59    1.94
   0  10  18   18.73    1.43
   0  10 -18   16.32    2.53
   0  10  18   21.60    2.07
   0 -10  18   15.97    1.96
   0  10 -19  217.28    9.23
   0  10  19  223.31    8.21
   0 -10  19  214.06    8.27
   0  10 -19  216.46    9.38
   0 -10  19  220.06    7.96
   0  10  19  214.31    7.95
   0  10 -20   37.47    3.61
   0  10  20   40.88    2.83
   0 -10  20   42.00    2.85
   0  10  20   33.81    1.88
   0  10 -20   39.65    3.49
   0  10 -21   76.02    5.14
   0  10 -21   82.15    5.22
   0  10 -22  128.77    7.09
   0  10 -22  141.15    6.96
   0  10 -23   34.25    3.73
   0  10  23   32.50    2.53
   0  10 -23   29.58    3.35
   0 -10  24  102.59    6.02
   0  10 -24  102.05    6.15
   0  10  24   97.91    4.57
   0  10 -24  101.12    5.88
   0 -10  25    1.04    1.95
   0  10 -25    0.74    1.78
   0  10  25    1.90    1.21
   0  10 -25    0.33    1.68
   0  10 -26    1.67    1.68
   0 -10  26    0.35    2.00
   0  10 -26    0.76    1.80
   0  10 -27   20.21    2.88
   0 -10  27   26.26    3.36
   0  10 -27   24.90    3.34
   0  10 -28   10.57    2.28
   0 -10  28   14.59    2.70
   0  10 -28   10.35    2.54
   0  10 -29    8.60    2.27
   0 -10  29    9.58    2.55
   0  10 -29    6.49    2.37
   0  10 -30    7.06    2.64
   0  10 -30    7.96    2.24
   0  10 -31    3.48    2.13
   0  10 -32    8.70    2.31
   0  11   0    0.20    1.23
   0  11   0    2.80    1.39
   0  11   0    1.46    1.28
   0  11   0    2.39    1.00
   0  11  -1    7.43    1.84
   0  11   1    8.27    2.07
   0  11  -1   14.17    2.11
   0  11   1   12.75    1.95
   0  11   1    9.77    1.98
   0  11  -1   13.80    2.20
   0 -11  -1    9.26    1.43
   0  11  -1   12.69    1.66
   0  11   1   10.44    1.45
   0  11   2   19.07    2.17
   0  11  -2   17.48    1.94
   0  11  -2   20.83    1.77
   0  11   2   20.11    1.99
   0  11  -2   20.34    2.03
   0  11  -2   17.80    2.13
   0 -11  -2   20.77    1.55
   0  11   2   20.59    1.55
   0 -11  -3    8.30    1.06
   0  11   3    9.34    1.70
   0  11  -3    8.83    1.54
   0  11   3    6.74    1.52
   0 -11   3    6.14    1.33
   0  11  -3    8.96    1.55
   0  11  -3    9.98    1.72
   0  11   3    6.84    1.02
   0  11  -3    8.54    1.31
   0  11  -4   17.10    1.76
   0 -11  -4   15.35    1.26
   0 -11   4   15.99    1.71
   0  11  -4   16.22    1.60
   0  11  -4   16.83    1.81
   0  11   4   16.34    1.79
   0  11  -4   14.29    1.88
   0 -11   4   14.05    1.48
   0  11   4   13.64    1.17
   0  11  -5   27.68    2.24
   0  11   5   34.39    2.47
   0 -11   5   37.08    2.48
   0  11  -5   29.44    2.17
   0  11  -5   28.98    2.43
   0  11  -5   31.05    2.64
   0  11   5   31.62    1.74
   0 -11   5   31.39    2.17
   0  11   6   17.03    1.24
   0 -11   6   16.80    1.67
   0  11  -6   17.41    1.95
   0  11  -6   19.00    1.84
   0  11   6   16.96    1.81
   0 -11   6   19.36    1.85
   0  11  -6   15.07    1.60
   0  11  -6   15.63    2.02
   0 -11   6   16.56    0.80
   0  11   6   17.03    0.81
   0 -11   7    6.70    1.28
   0  11   7    8.67    0.90
   0 -11   7    7.16    1.27
   0  11  -7    9.80    1.36
   0  11   7    7.69    1.34
   0  11  -7    7.95    1.16
   0  11   7   10.90    1.71
   0  11  -7    7.74    1.51
   0 -11   7    7.32    0.62
   0  11   7    7.62    0.63
   0  11   8   24.71    1.42
   0 -11   8   24.41    2.13
   0  11   8   22.71    2.08
   0 -11   8   22.22    1.99
   0  11  -8   20.67    1.99
   0  11   8   19.82    2.22
   0  11  -8   22.54    2.34
   0  11   8   22.49    1.23
   0 -11   8   22.89    1.22
   0  11   9   -0.25    0.97
   0  11   9    1.12    1.03
   0  11  -9    0.57    0.91
   0 -11   9    0.18    0.89
   0  11   9    0.75    0.51
   0 -11   9    0.19    0.90
   0  11   9    0.28    0.45
   0 -11   9    0.48    0.44
   0  11  10   41.62    3.20
   0  11  10   42.22    2.91
   0 -11  10   45.73    2.93
   0  11  10   49.52    2.10
   0 -11  10   43.57    2.95
   0  11  10   45.60    2.13
   0 -11  10   45.13    2.09
   0  11  11    2.80    1.15
   0 -11  11    1.12    1.00
   0  11  11    0.76    1.03
   0 -11  11    1.03    1.05
   0  11  11    1.75    0.57
   0 -11  11    0.54    0.53
   0  11  11    1.41    0.64
   0  11 -12   10.63    1.21
   0  11  12   11.65    1.88
   0 -11  12   12.30    1.61
   0  11  12    9.91    1.58
   0  11  12    9.69    1.13
   0 -11  12   11.47    1.69
   0  11  12   11.50    0.98
   0  11  13   39.02    2.24
   0  11  13   39.78    2.81
   0 -11  13   41.09    3.07
   0  11  13   40.34    1.91
   0  11 -13   42.01    2.21
   0  11 -13   33.21    3.20
   0 -11 -13   37.73    1.82
   0  11  14  170.45    6.88
   0 -11  14  171.28    7.24
   0  11  14  166.63    5.48
   0  11 -14  172.52    7.68
   0  11 -14  168.36    5.71
   0 -11 -14  164.03    5.21
   0 -11  14  171.68    6.03
   0  11  14  173.00    6.08
   0  11  15   35.62    2.26
   0 -11  15   36.47    2.29
   0 -11  15   38.64    3.17
   0  11  15   33.63    1.80
   0  11  15   35.61    2.83
   0  11 -15   34.13    3.28
   0  11 -15   36.70    1.82
   0 -11 -15   32.50    1.30
   0 -11 -15   31.83    1.27
   0  11 -15   38.16    3.27
   0 -11  16   75.14    3.51
   0  11  16   67.42    3.40
   0  11  16   71.27    2.86
   0 -11  16   80.71    4.56
   0  11  16   66.23    3.93
   0  11 -16   71.87    4.68
   0  11 -16   66.30    2.61
   0  11 -16   73.55    4.65
   0 -11  17   12.43    1.51
   0  11  17   13.31    1.61
   0  11  17   15.91    2.06
   0 -11  17   13.47    2.21
   0  11  17   12.67    1.13
   0  11 -17   15.40    2.23
   0  11 -17    9.11    0.63
   0  11 -17   18.42    2.61
   0  11  18    0.44    1.29
   0 -11  18    3.64    1.66
   0  11 -18    3.08    1.51
   0  11  18    3.26    0.75
   0  11  18    2.43    1.04
   0 -11  18    3.17    1.00
   0  11 -18    4.12    1.69
   0  11  19    5.38    1.48
   0 -11  19    4.65    1.85
   0  11  19    7.11    0.96
   0  11 -19    5.68    1.86
   0  11 -19    6.53    1.85
   0  11  19    7.69    1.33
   0 -11  19    7.38    1.41
   0  11  20    2.87    1.22
   0 -11  20    1.58    1.17
   0  11  20    0.46    1.25
   0  11 -20    1.35    1.79
   0  11  20    2.30    0.83
   0  11 -20    1.29    1.58
   0  11 -21    3.82    1.96
   0  11  21    5.16    0.90
   0  11 -21    4.26    1.81
   0  11 -22   12.53    2.50
   0  11 -22    8.35    2.19
   0  11 -23   -0.37    1.83
   0  11  23   -0.15    1.06
   0  11 -23    3.05    2.00
   0  11 -24   16.89    2.75
   0  11 -24   12.86    2.51
   0  11 -25   16.08    2.75
   0  11 -25   18.61    3.13
   0  11 -26   59.78    4.77
   0 -11  26   63.02    5.01
   0  11 -26   67.19    5.15
   0  11 -27   16.82    2.74
   0 -11  27   12.25    2.70
   0  11 -27   20.75    3.24
   0  11 -28   19.15    2.97
   0 -11  28   22.43    3.15
   0  11 -28   27.02    3.59
   0  11 -29    7.20    2.55
   0  11 -29    6.20    2.13
   0  11 -30   16.88    2.99
   0  11 -31    1.11    2.01
   0  11 -32   28.41    3.52
   0  12   0  429.51   14.28
   0  12   0  431.16   14.20
   0  12   0  427.84   14.44
   0  12   0  434.72   13.27
   0  12  -1  211.16    7.96
   0  12   1  201.01    7.95
   0  12  -1  194.07    7.77
   0  12   1  183.70    7.61
   0  12  -1  204.50    7.10
   0  12  -1  201.80    8.10
   0  12   1  208.77    8.09
   0  12   1  198.55    6.90
   0  12  -2  123.63    5.63
   0  12   2  133.08    5.93
   0  12  -2  134.82    5.76
   0  12  -2  119.93    4.97
   0  12   2  123.92    5.59
   0  12   2  122.79    5.76
   0  12  -2  131.51    5.99
   0  12   2  129.67    4.78
   0 -12   2  113.89    4.87
   0  12   3   32.15    2.78
   0  12  -3   35.19    2.71
   0 -12  -3   36.27    2.09
   0  12  -3   33.49    2.38
   0  12  -3   29.91    2.59
   0 -12   3   37.92    2.69
   0  12   3   37.32    2.77
   0  12   3   36.06    2.78
   0  12  -3   38.11    3.00
   0 -12   3   37.03    2.36
   0  12   3   34.23    2.01
   0  12  -4   24.61    2.16
   0  12   4   25.96    2.45
   0  12  -4   24.76    2.32
   0 -12   4   23.35    2.15
   0  12  -4   29.38    2.15
   0  12   4   25.87    2.26
   0  12  -4   31.48    2.70
   0  12   4   22.69    1.60
   0 -12   4   27.57    2.02
   0  12  -5   11.07    1.53
   0 -12   5   12.47    1.67
   0  12  -5   10.19    1.66
   0  12  -5   13.83    1.59
   0  12   5   12.52    1.67
   0  12  -5   12.40    1.95
   0 -12   5   12.29    1.48
   0  12   5   10.82    1.13
   0  12  -6    0.18    0.86
   0  12  -6    1.42    0.95
   0 -12   6    0.77    0.87
   0  12   6    1.00    0.98
   0  12  -6    0.68    1.02
   0  12  -6    1.55    1.09
   0 -12   6    2.18    0.92
   0  12   6    2.49    0.69
   0  12   7   71.27    2.96
   0 -12   7   74.35    3.78
   0 -12   7   66.85    3.79
   0  12   7   74.61    3.98
   0  12  -7   74.28    3.85
   0  12  -7   71.32    3.71
   0  12  -7   70.88    4.38
   0 -12   7   71.91    2.37
   0  12   7   75.20    2.37
   0 -12   8    8.53    1.42
   0  12   8    8.12    0.95
   0 -12   8   10.73    1.56
   0  12  -8    9.45    1.43
   0  12   8   10.82    1.61
   0  12  -8   11.73    1.50
   0  12   8    9.28    1.85
   0  12  -8   11.29    1.84
   0 -12   8    8.92    0.71
   0  12   8    9.70    0.74
   0  12   9    1.45    0.56
   0 -12   9    2.73    1.06
   0 -12   9    1.18    0.99
   0  12   9    2.42    1.14
   0  12   9    1.05    1.19
   0  12  -9    1.60    0.89
   0  12  -9    1.37    1.18
   0 -12   9    2.39    0.52
   0  12   9    1.82    0.51
   0  12 -10   20.82    1.75
   0  12  10   21.41    2.11
   0  12  10   21.61    1.30
   0 -12  10   19.56    1.23
   0  12  10   20.50    1.31
   0 -12  10   19.43    2.06
   0  12  11    0.41    0.93
   0 -12  11    0.42    0.49
   0  12  11    0.34    0.51
   0 -12  11    0.43    1.02
   0  12  11    0.53    0.52
   0  12  12   10.01    1.65
   0  12  12   12.25    1.13
   0 -12  12    8.97    1.65
   0  12  12   11.11    0.99
   0  12  13   14.39    1.89
   0  12  13   13.62    1.24
   0 -12  13   11.97    1.87
   0  12  13   11.77    1.03
   0 -12  14   16.90    1.46
   0  12  14   18.12    1.53
   0  12  14   18.48    2.16
   0  12  14   18.43    1.26
   0 -12  14   18.89    2.26
   0  12 -14   16.59    1.42
   0 -12 -14   19.87    1.22
   0  12 -14   21.60    2.66
   0  12 -15    9.63    2.10
   0  12  15    5.47    1.54
   0  12  15    7.63    0.92
   0 -12  15    5.11    1.60
   0  12  15    7.77    1.18
   0 -12  15    7.34    1.13
   0 -12 -15    6.08    0.68
   0  12 -15    7.08    1.00
   0 -12 -15    5.87    0.67
   0  12  16   62.17    3.78
   0 -12  16   55.46    3.94
   0  12  16   52.92    2.41
   0 -12  16   57.48    2.98
   0  12  16   60.01    3.05
   0  12 -16   60.28    4.35
   0  12 -16   56.64    2.46
   0  12 -16   66.03    4.43
   0  12  17   75.06    4.20
   0 -12  17   76.21    4.67
   0  12  17   72.18    2.90
   0  12  17   77.52    3.63
   0 -12  17   71.61    3.51
   0  12 -17   73.41    4.87
   0  12 -17   68.25    2.61
   0  12 -17   82.71    5.14
   0  12  18   20.30    2.33
   0 -12  18   14.99    2.31
   0  12  18   18.78    1.77
   0 -12  18   16.76    1.75
   0  12 -18   18.46    2.58
   0  12  18   18.89    1.69
   0  12 -18   18.23    2.69
   0  12  19   40.40    3.11
   0 -12  19   40.33    3.58
   0 -12  19   33.70    2.47
   0  12  19   34.97    2.52
   0  12 -19   33.26    3.44
   0  12  19   38.71    2.29
   0  12 -19   40.98    3.80
   0  12  20    5.26    1.65
   0 -12  20    6.18    1.90
   0 -12  20    6.29    1.41
   0  12  20    6.74    1.32
   0  12 -20    3.77    1.81
   0  12 -20    6.44    2.00
   0  12  20    5.07    1.03
   0 -12  21   42.19    3.74
   0  12 -21   39.33    3.91
   0  12  21   48.64    3.49
   0  12 -21   39.12    3.71
   0 -12  22    9.24    2.43
   0  12 -22    9.24    2.44
   0  12  22   10.86    2.09
   0  12 -22    9.83    2.45
   0  12 -23   59.87    4.66
   0  12  23   60.85    3.98
   0  12 -23   54.70    4.70
   0  12 -24   21.61    3.01
   0  12  24   20.81    2.66
   0  12 -24   21.49    3.34
   0  12 -25    9.27    2.45
   0  12  25   11.29    2.10
   0  12 -25   15.10    2.95
   0  12 -26    4.50    2.32
   0  12  26    1.30    1.56
   0  12 -26    0.83    2.04
   0  12 -27    5.32    2.33
   0  12  27    4.44    1.75
   0  12 -27    7.66    2.53
   0  12 -28   -0.38    1.79
   0  12  28    2.36    1.40
   0  12 -28    0.43    2.06
   0  12 -29   -0.39    1.59
   0  12 -30    0.39    1.84
   0  12 -31    1.56    1.96
   0  13   0    0.23    1.42
   0  13   0    2.46    1.38
   0  13   0   -0.50    1.42
   0  13   0    2.24    1.08
   0 -13   0    1.08    0.94
   0  13  -1  119.56    5.83
   0  13   1  138.15    6.19
   0  13   1  131.82    5.95
   0  13  -1  123.84    5.91
   0  13  -1  124.83    5.17
   0  13  -1  126.51    6.17
   0  13   1  137.98    6.27
   0 -13   1  134.87    5.21
   0  13   1  128.95    5.06
   0  13   2   13.64    2.12
   0  13  -2   12.40    1.95
   0  13   2   13.20    1.84
   0  13  -2   16.62    1.76
   0  13  -2   16.31    2.08
   0  13  -2   12.95    2.10
   0  13   2   15.08    2.13
   0  13   2   15.81    1.55
   0 -13   2   16.39    1.74
   0  13   3  340.51   12.08
   0  13  -3  330.93   11.65
   0 -13   3  321.64   11.51
   0  13   3  340.94   11.76
   0  13  -3  334.50   11.04
   0  13  -3  320.39   11.78
   0  13  -3  333.34   12.21
   0  13   3  353.22   12.05
   0  13   3  336.99   10.55
   0 -13   3  344.37   11.03
   0  13   4  127.71    6.10
   0  13  -4  125.29    5.67
   0  13   4  121.40    5.72
   0  13  -4  120.80    5.23
   0  13  -4  122.97    5.81
   0  13   4  122.00    5.83
   0  13  -4  128.19    6.24
   0  13   4  125.58    4.71
   0 -13   4  126.69    5.22
   0  13   5  115.29    5.81
   0  13  -5  115.15    5.29
   0  13  -5  113.43    5.62
   0  13   5  117.95    5.45
   0  13  -5  115.13    5.08
   0  13  -5  117.29    5.96
   0  13   5  118.39    5.61
   0 -13   5  114.59    5.01
   0  13   5  113.61    4.37
   0  13  -6   14.35    1.88
   0  13  -6   13.72    2.16
   0  13   6   17.47    2.18
   0  13  -6   16.62    1.90
   0  13  -6   13.15    2.19
   0  13   6   18.48    2.15
   0  13   6   17.39    1.45
   0 -13   6   19.09    1.89
   0  13  -7   82.39    4.33
   0  13  -7   95.59    4.58
   0  13   7   90.57    4.71
   0  13  -7   94.45    5.26
   0  13   7   90.24    3.61
   0 -13   7   98.72    4.53
   0  13   8    8.87    1.05
   0 -13   8    9.12    1.61
   0  13  -8    8.91    1.55
   0  13   8    8.67    1.76
   0  13  -8    8.20    1.48
   0  13  -8    9.60    2.04
   0 -13   8    7.49    0.59
   0  13   9    7.95    0.94
   0 -13   9    5.49    1.30
   0  13   9    5.02    1.49
   0  13  -9    6.65    1.37
   0  13  -9    8.01    1.73
   0 -13   9    4.89    0.59
   0  13   9    6.74    0.64
   0  13  10   20.33    1.35
   0 -13  10   18.48    2.02
   0  13  10   16.44    2.07
   0  13 -10   20.89    1.86
   0  13 -10   18.45    2.43
   0 -13  10   19.87    1.17
   0  13  10   18.79    1.13
   0  13 -11   19.35    1.78
   0  13  11   15.49    1.98
   0  13  11   18.49    1.31
   0 -13  11   20.20    2.21
   0  13  11   20.80    1.29
   0 -13  11   20.27    1.27
   0  13 -12    0.45    0.77
   0  13  12    1.79    1.16
   0  13  12    1.24    0.59
   0 -13  12    1.85    1.28
   0 -13  12    2.94    0.66
   0  13  12    1.20    0.63
   0  13  13    2.63    0.72
   0 -13  13    2.90    1.35
   0  13  13    1.52    0.59
   0  13  13    4.30    1.40
   0  13  14    0.92    1.12
   0 -13  14    0.25    1.55
   0  13  14    2.09    0.75
   0 -13  14    2.00    0.76
   0  13  14    0.97    0.85
   0  13 -14    1.63    1.73
   0 -13 -14    0.59    0.68
   0  13  15   49.88    3.38
   0 -13  15   46.12    3.62
   0  13  15   49.34    2.19
   0 -13  15   46.87    2.50
   0  13  15   45.74    2.53
   0  13 -15   44.21    3.87
   0 -13 -15   47.73    2.08
   0  13  15   48.45    3.03
   0  13  16    2.62    1.35
   0  13  16    2.59    1.62
   0 -13  16    1.37    1.75
   0  13  16    2.18    1.10
   0 -13  16    1.00    1.06
   0 -13 -16    1.35    0.50
   0  13 -16    0.68    1.95
   0  13 -16    3.12    0.94
   0 -13 -16    1.03    0.48
   0  13 -16    4.76    2.29
   0  13  17   40.24    2.61
   0  13  17   43.49    3.35
   0 -13  17   41.60    3.51
   0 -13  17   37.81    2.42
   0  13  17   40.18    2.48
   0  13 -17   33.13    3.46
   0  13 -17   35.42    1.86
   0  13 -17   43.65    3.92
   0  13  18    3.37    1.19
   0  13  18    7.28    1.84
   0 -13  18    7.08    2.08
   0 -13  18    2.02    1.08
   0  13 -18    7.73    2.19
   0  13 -18    2.42    0.55
   0  13 -18    6.46    2.13
   0  13  19   20.93    2.42
   0 -13  19   26.33    2.93
   0 -13  19   24.52    2.02
   0  13 -19   21.10    2.93
   0  13  19   21.51    1.87
   0  13 -19   27.27    3.36
   0 -13  20    0.32    1.57
   0  13  20   -0.25    1.38
   0  13 -20   -0.73    1.86
   0 -13  20    0.16    0.86
   0  13 -20    2.65    1.93
   0  13 -21   27.82    3.36
   0 -13  21   22.87    2.99
   0  13  21   22.56    2.57
   0  13 -21   26.80    3.23
   0 -13  22    3.70    2.01
   0  13 -22    4.78    2.02
   0  13  22   10.28    1.85
   0  13 -22    3.01    1.91
   0 -13  23    0.35    1.80
   0  13 -23   -0.41    1.68
   0  13  23   -0.26    1.36
   0  13 -23    1.15    1.76
   0 -13  24   14.96    2.93
   0  13 -24   11.72    2.64
   0  13  24   14.95    2.30
   0  13 -24   15.89    2.83
   0 -13  25   36.56    3.92
   0  13 -25   41.98    4.22
   0  13  25   32.02    3.19
   0  13 -25   42.82    4.28
   0  13 -26   17.44    2.98
   0  13  26   17.58    2.49
   0  13 -26   15.74    3.17
   0  13 -27   33.22    3.79
   0  13  27   29.73    2.99
   0  13 -27   31.62    3.96
   0  13 -28    2.42    2.04
   0  13  28    4.30    1.84
   0  13 -29   19.90    3.14
   0  14   0   -0.25    1.52
   0  14   0    1.70    1.53
   0  14   0    4.05    1.83
   0  14   0   -0.15    1.13
   0 -14   0    1.29    0.98
   0  14  -1  347.48   12.71
   0  14   1  357.80   12.91
   0  14  -1  377.62   11.90
   0  14   1  363.19   12.83
   0  14  -1  394.89   13.10
   0  14   1  369.87   11.70
   0  14   1  353.28   13.02
   0  14  -1  369.38   13.23
   0 -14   1  368.94   11.83
   0 -14  -1  367.37   11.65
   0 -14  -2    5.58    1.20
   0  14  -2    3.07    1.53
   0  14  -2    2.48    1.25
   0  14   2    2.62    1.62
   0  14  -2   -0.75    1.52
   0  14   2    4.16    1.69
   0  14  -2    1.40    1.65
   0  14   2    1.08    1.09
   0 -14   2    1.57    1.18
   0  14  -3   87.37    4.66
   0  14  -3   95.61    5.08
   0  14  -3   90.29    4.31
   0  14   3   87.11    4.74
   0  14  -3   86.26    5.15
   0  14   3   91.97    5.04
   0 -14   3   89.15    4.21
   0  14   3   88.62    3.85
   0  14  -4    9.41    1.90
   0  14  -4   15.86    2.43
   0  14  -4   16.59    2.01
   0  14   4   12.21    2.22
   0  14   4   13.97    2.25
   0  14  -4   13.68    2.48
   0 -14   4   13.96    1.89
   0  14   4   18.04    1.65
   0  14  -5    1.09    1.28
   0  14  -5    1.04    1.42
   0  14   5   -0.23    1.42
   0  14  -5    2.26    1.38
   0  14  -5    0.89    1.69
   0  14   5    1.47    1.52
   0  14   5    1.49    0.98
   0 -14   5    0.71    1.20
   0  14  -6  174.51    7.09
   0  14  -6  171.59    6.92
   0  14   6  171.60    7.31
   0  14  -6  177.59    7.65
   0  14   6  172.92    7.35
   0  14  -6  176.84    8.01
   0 -14   6  167.10    6.75
   0  14   6  170.50    5.96
   0  14  -7   11.43    1.85
   0  14  -7   13.16    2.26
   0  14  -7   11.02    1.94
   0  14   7   14.66    2.26
   0  14   7    9.36    2.14
   0  14  -7   10.14    2.16
   0 -14   7    9.68    1.84
   0  14   7    8.90    1.24
   0  14  -8  161.83    6.65
   0  14   8  158.32    7.05
   0  14   8  173.87    7.15
   0  14  -8  166.85    7.82
   0  14   8  163.53    5.65
   0 -14   8  168.02    6.81
   0  14  -9   37.65    2.74
   0  14   9   36.97    3.05
   0  14   9   31.71    2.82
   0  14  -9   34.42    3.43
   0 -14   9   37.70    2.93
   0  14   9   32.17    1.91
   0 -14  10    2.20    1.20
   0  14  10    2.79    0.80
   0  14  10    3.06    1.37
   0  14 -10    1.27    1.10
   0  14  10    0.22    1.29
   0  14 -10   -0.32    1.74
   0  14  10    0.72    0.46
   0 -14  10    2.12    0.51
   0  14  11   23.63    1.52
   0 -14  11   31.20    2.70
   0  14  11   20.62    2.36
   0  14 -11   21.07    1.93
   0  14  11   30.33    2.49
   0 -14  11   24.62    1.30
   0  14  11   21.83    1.25
   0 -14  12   17.78    2.10
   0  14  12   20.37    1.34
   0  14  12   16.93    2.23
   0  14 -12   19.62    1.83
   0  14  12   16.69    2.08
   0 -14  12   16.99    1.19
   0  14  12   15.76    1.17
   0  14  13    4.96    0.84
   0 -14  13    4.00    1.49
   0  14  13    6.98    1.67
   0  14 -13    4.91    1.13
   0  14  13    4.79    1.38
   0  14  13    6.28    0.92
   0 -14  14   92.93    5.05
   0  14  14   84.40    4.71
   0  14 -14   82.87    3.83
   0  14  14   90.05    4.39
   0 -14 -14   79.60    3.39
   0  14  15    4.68    1.63
   0 -14  15    5.14    1.96
   0 -14  15    4.95    0.98
   0  14 -15    6.03    2.11
   0  14  15    2.60    1.33
   0 -14 -15    4.51    0.84
   0  14  16  170.04    7.25
   0 -14  16  175.69    7.62
   0 -14  16  170.24    5.79
   0  14 -16  158.11    8.01
   0 -14 -16  147.90    4.97
   0 -14 -16  155.08    4.98
   0  14 -16  181.25    8.40
   0  14  16  162.58    6.43
   0  14  17    9.31    1.68
   0  14  17    9.07    2.13
   0 -14  17    9.02    2.31
   0 -14  17   11.90    1.43
   0  14 -17    6.24    2.34
   0  14 -17    9.41    1.18
   0  14 -17    8.14    2.50
   0  14  18   66.28    4.24
   0 -14  18   73.45    4.76
   0 -14  18   69.31    3.34
   0  14 -18   67.19    5.08
   0  14  18   62.03    3.50
   0  14 -18   72.93    5.18
   0 -14  19    5.93    1.89
   0 -14  19    1.29    0.98
   0  14 -19    2.28    1.86
   0  14  19    3.87    1.75
   0  14 -19    2.73    1.85
   0  14 -20   -0.39    1.78
   0  14  20    3.91    1.74
   0 -14  20    4.51    2.03
   0  14 -20    2.00    1.90
   0  14 -21    3.14    1.90
   0  14  21    3.96    1.57
   0  14 -21   -0.41    1.89
   0 -14  21    1.67    1.56
   0  14 -22    5.58    2.17
   0 -14  22    4.81    1.87
   0  14 -22    7.97    2.34
   0  14  22    3.73    1.57
   0  14 -23    4.85    2.16
   0 -14  23    9.18    2.25
   0  14 -23   13.31    2.76
   0  14  23    9.68    2.06
   0  14 -24    0.41    1.94
   0 -14  24    1.81    2.07
   0  14 -24    0.88    2.21
   0  14  24    0.54    1.61
   0  14 -25    9.51    2.66
   0 -14  25    7.06    2.47
   0  14  25   13.34    2.22
   0  14 -25    5.38    2.54
   0  14  26    0.27    1.69
   0  14 -26    2.92    2.08
   0  14  27    3.02    1.60
   0  14 -27   -1.26    2.12
   0 -15   0    2.41    1.18
   0  15   0    2.53    1.24
   0  15   0    2.36    1.71
   0  15   0    2.04    1.64
   0 -15   1    0.63    1.02
   0  15  -1   -0.53    1.42
   0  15  -1   -0.33    1.18
   0  15   1    0.76    1.07
   0  15   1    0.26    1.43
   0  15   1   -1.14    1.66
   0  15  -1    0.30    1.65
   0 -15  -1    0.15    1.02
   0 -15   2  180.97    6.71
   0  15  -2  174.22    6.78
   0  15  -2  174.57    7.71
   0  15   2  179.88    6.48
   0  15   2  167.38    7.50
   0  15  -2  172.15    8.01
   0  15   2  161.76    7.70
   0 -15  -2  178.58    6.44
   0 -15   3   21.35    2.02
   0  15  -3   19.10    1.99
   0  15   3   23.23    2.54
   0  15   3   17.31    1.68
   0  15  -3   19.53    2.44
   0  15   3   20.58    2.44
   0  15  -3   17.51    2.62
   0 -15  -3   19.31    1.71
   0  15   4  108.83    4.31
   0 -15   4  106.87    4.78
   0  15  -4  105.75    5.63
   0  15   4   96.64    5.27
   0  15  -4   95.56    4.75
   0  15  -4   97.23    5.73
   0  15   4  102.35    5.56
   0  15  -4   95.50    5.11
   0  15   5   15.32    1.50
   0 -15   5   14.20    1.88
   0  15   5   14.10    2.09
   0  15  -5   12.63    1.90
   0  15  -5   13.43    2.14
   0  15  -5   17.19    2.62
   0  15   5   12.92    2.10
   0  15  -5   13.24    2.01
   0  15   6   51.14    2.64
   0 -15   6   54.36    3.35
   0  15  -6   48.81    3.76
   0  15  -6   51.69    3.33
   0  15   6   49.60    3.62
   0  15   6   60.42    3.98
   0  15  -6   46.30    3.96
   0  15  -6   43.32    3.30
   0 -15   7    8.29    1.67
   0  15   7    7.25    1.13
   0  15   7    6.24    1.81
   0  15  -7    3.46    1.58
   0  15  -7    7.25    2.15
   0  15   7    3.28    1.58
   0  15  -7    3.93    1.47
   0  15   8   79.90    3.37
   0 -15   8   90.37    4.51
   0  15   8   77.74    4.58
   0  15  -8   68.73    4.98
   0  15   8   78.80    4.54
   0  15  -8   81.59    4.35
   0 -15   9   55.80    3.62
   0  15   9   50.93    2.49
   0  15   9   51.30    3.72
   0  15  -9   49.40    4.17
   0  15   9   54.73    3.72
   0  15  -9   53.25    3.42
   0 -15  10   22.36    2.37
   0  15  10   19.58    2.37
   0  15 -10   22.18    3.09
   0  15  10   24.93    2.52
   0  15 -10   23.77    2.21
   0 -15  11   16.92    2.18
   0  15 -11   17.15    1.88
   0  15  11   14.13    2.14
   0  15  11   16.26    1.99
   0  15 -11   17.62    2.68
   0 -15  12    1.73    1.44
   0 -15  12    1.46    0.53
   0  15 -12    1.06    1.00
   0  15  12    3.81    1.58
   0  15  12    2.67    1.26
   0 -15  13    2.57    1.59
   0 -15  13    1.53    0.62
   0  15  13    1.02    1.55
   0  15  13    2.59    1.28
   0  15 -13    1.50    1.00
   0 -15  14   43.84    3.50
   0  15 -14   43.34    2.68
   0  15  14   41.26    3.40
   0  15  14   39.17    2.99
   0  15  15    6.04    1.61
   0  15 -15    9.42    2.49
   0  15  15    6.24    1.87
   0 -15  15    5.56    1.94
   0 -15  15    2.40    0.70
   0  15 -15    4.98    1.17
   0 -15 -15    6.36    1.02
   0 -15  16   46.50    3.72
   0 -15  16   42.19    2.24
   0 -15 -16   34.85    1.87
   0  15 -16   48.24    4.33
   0  15  16   40.30    2.89
   0  15  16   36.50    3.32
   0 -15  17   25.34    2.97
   0  15  17   14.85    2.45
   0  15 -17   21.80    3.18
   0  15  17   20.21    2.15
   0  15 -17   17.57    3.03
   0  15 -18   -0.40    1.85
   0  15  18    1.07    1.56
   0 -15  18    2.77    1.83
   0  15 -18    1.60    1.93
   0  15 -19   12.84    2.78
   0  15  19   17.29    2.43
   0 -15  19   18.50    2.69
   0  15 -19   20.08    3.24
   0  15 -20    6.12    1.98
   0  15  20    7.91    2.02
   0 -15  20    7.23    2.17
   0  15 -20   10.92    2.50
   0  15 -21    4.56    2.09
   0  15  21    3.57    1.67
   0 -15  21    1.69    1.56
   0  15 -21    3.86    2.14
   0  15 -22    4.20    2.21
   0  15  22    4.15    1.70
   0  15 -22    4.40    1.96
   0 -15  22    7.65    2.15
   0  15 -23   -3.40    2.02
   0 -15  23   -1.07    1.80
   0  15 -23   -0.45    2.03
   0  15  23    2.23    1.62
   0  15 -24   19.33    3.13
   0 -15  24   12.45    2.46
   0  15  24   18.46    2.50
   0  15 -24   13.30    2.89
   0  15  25    1.12    1.63
   0  15 -25   -0.43    2.06
   0  15  26    8.15    2.02
   0 -16   0   39.29    2.57
   0  16   0   39.66    3.59
   0  16   0   42.76    3.52
   0  16   0   49.06    2.87
   0 -16  -1   16.81    1.70
   0 -16   1   15.75    1.77
   0  16   1   18.68    2.64
   0  16  -1   24.78    2.89
   0  16  -1   20.60    1.95
   0  16   1   23.12    2.64
   0  16   1   14.58    1.68
   0  16  -1   21.28    2.54
   0 -16  -2   22.53    1.86
   0 -16   2   22.06    2.04
   0  16  -2   19.15    1.93
   0  16   2   19.28    1.80
   0  16  -2   20.40    2.47
   0  16   2   21.79    2.50
   0  16   2   20.15    2.59
   0  16  -2   26.84    3.00
   0 -16   3    2.15    1.18
   0  16  -3    0.19    1.08
   0  16   3    2.00    0.92
   0  16  -3   -1.16    1.71
   0  16   3    0.55    1.38
   0  16   3    1.18    1.53
   0  16  -3   -0.33    1.49
   0 -16   4    3.94    1.27
   0  16  -4    3.17    1.32
   0  16  -4    2.95    1.59
   0  16   4    3.12    1.02
   0  16   4    0.82    1.52
   0  16   4    4.92    1.54
   0  16  -4    5.35    1.80
   0 -16   5   39.99    2.94
   0  16   5   35.11    3.14
   0  16   5   37.25    2.37
   0  16  -5   43.96    3.55
   0  16   5   47.02    3.63
   0  16  -5   39.81    3.72
   0 -16   6   12.74    2.02
   0  16  -6   11.22    2.56
   0  16   6    8.60    2.24
   0  16   6   10.26    2.30
   0  16  -6    5.54    2.47
   0 -16   7  160.80    6.67
   0  16   7  147.91    7.07
   0  16  -7  137.59    7.63
   0  16   7  161.08    7.20
   0  16  -7  158.31    7.54
   0  16  -8   18.84    2.51
   0 -16   8   25.78    2.82
   0  16   8   18.05    2.66
   0  16  -8   25.73    3.32
   0  16   8   17.35    2.76
   0  16  -9   11.89    1.93
   0 -16   9   14.57    2.15
   0  16  -9   12.70    2.52
   0  16   9   14.51    2.16
   0  16   9   13.86    2.18
   0  16 -10   15.02    2.10
   0 -16  10   20.84    2.43
   0  16 -10   16.61    2.81
   0  16  10   15.41    2.30
   0  16  10   13.91    2.23
   0  16 -11   14.98    1.93
   0 -16  11   17.67    2.27
   0  16 -11   18.73    2.87
   0  16  11   16.72    2.18
   0  16  11   16.89    2.34
   0  16 -12    7.04    1.49
   0 -16  12    6.87    1.84
   0  16  12    6.93    1.60
   0  16  12    6.46    1.76
   0  16  13   53.36    3.83
   0  16 -13   49.04    3.07
   0  16  13   50.32    3.45
   0 -16 -13   47.37    2.66
   0 -16  13   45.62    3.51
   0 -16  14    3.83    1.75
   0  16  14    4.48    1.51
   0  16  14    0.82    1.68
   0  16 -15   50.31    4.61
   0 -16  15   53.90    4.06
   0  16  15   39.27    3.14
   0  16  15   48.59    3.76
   0 -16 -16   45.00    2.28
   0  16 -16   53.49    4.80
   0 -16  16   57.31    4.19
   0  16  16   54.28    3.50
   0  16  16   57.50    4.03
   0 -16  17   50.03    4.03
   0  16  17   46.80    3.77
   0  16 -17   48.72    4.59
   0  16 -17   42.37    4.33
   0 -16  18   77.55    5.08
   0  16  18   75.71    4.77
   0  16 -18   65.78    5.38
   0  16 -18   75.87    5.65
   0 -16  19    4.53    2.05
   0  16  19    5.36    1.93
   0  16 -19    4.29    2.19
   0  16 -19    2.54    2.08
   0 -16  20   49.61    4.11
   0  16  20   41.18    3.54
   0  16 -20   39.92    4.43
   0  16 -20   46.79    4.40
   0 -16  21    1.72    1.76
   0  16  21    1.14    1.50
   0  16 -21   -0.90    2.13
   0  16 -21   -0.44    2.04
   0 -16  22   14.10    2.52
   0  16 -22    5.29    2.29
   0  16 -22    8.71    2.62
   0  16  22    7.75    1.90
   0  16 -23    6.25    2.35
   0  16  23    4.61    1.88
   0  16  24    0.58    1.50
   0  16  25    3.18    1.80
   0  17   0    2.00    1.86
   0  17   0    4.49    2.03
   0 -17   0    3.26    1.24
   0  17  -1    3.39    1.93
   0  17   1    1.96    1.58
   0  17  -1    3.33    1.57
   0  17  -1    2.54    1.17
   0  17   1    1.49    1.60
   0 -17   1    1.87    1.15
   0 -17  -1    1.56    1.02
   0 -17   2   10.80    1.66
   0  17  -2    7.58    2.11
   0  17   2   13.80    2.43
   0  17  -2   11.65    2.28
   0  17   2   14.14    2.37
   0  17  -2   10.41    1.68
   0 -17  -2   11.54    1.52
   0 -17   3    1.48    1.04
   0  17   3    0.58    1.25
   0  17  -3    1.24    1.55
   0  17  -3    0.35    1.44
   0  17   3    0.63    1.40
   0 -17   4    1.94    1.29
   0  17  -4    5.04    1.96
   0  17   4    1.74    1.62
   0  17  -4    1.78    1.72
   0  17   4    1.24    1.60
   0 -17   5    5.48    1.44
   0  17   5    9.22    1.96
   0  17  -5    8.92    2.00
   0  17   5    6.95    1.79
   0  17  -5   12.33    2.33
   0 -17   6   10.15    1.73
   0  17   6    9.46    1.90
   0  17  -6   14.53    2.53
   0  17   6   10.36    2.10
   0  17  -6   11.40    2.39
   0 -17   7    8.98    1.76
   0  17   7   16.00    2.26
   0  17  -7   10.45    2.30
   0  17   7   13.61    2.25
   0  17  -7   11.21    2.55
   0 -17   8   32.96    2.90
   0  17  -8   31.81    3.38
   0  17   8   39.00    3.41
   0  17   8   35.10    3.31
   0  17  -8   29.61    3.55
   0 -17   9   91.33    4.91
   0  17   9   94.82    5.33
   0  17  -9   87.89    5.99
   0  17   9   96.67    5.38
   0 -17  10   20.73    2.54
   0  17 -10   25.81    3.45
   0  17  10   25.06    2.84
   0  17  10   18.45    2.56
   0  17 -11  102.84    6.41
   0 -17  11  100.41    5.31
   0  17  11   96.21    5.45
   0  17  11   95.49    5.29
   0 -17  12   -0.78    1.52
   0  17  12    0.28    1.49
   0  17 -12   -1.21    1.94
   0  17  12   -0.26    1.39
   0 -17  13   91.51    5.21
   0  17  13   96.86    5.45
   0  17  13   91.76    5.03
   0 -17  14   -0.28    1.71
   0  17  14   -0.86    1.69
   0  17  14   -0.72    1.50
   0 -17  15   67.09    4.59
   0  17  15   74.53    4.34
   0  17  15   71.24    4.76
   0  17  16    5.79    1.88
   0 -17  16    8.38    2.15
   0  17 -16    3.84    2.27
   0 -17  17    1.86    1.88
   0  17  17    3.21    1.88
   0  17 -17   -0.43    2.21
   0  17 -17   -1.73    2.09
   0 -17  18   11.14    2.37
   0  17  18    7.33    2.18
   0  17 -18   10.48    2.63
   0  17 -18    6.14    2.54
   0 -17  19   23.66    3.12
   0  17  19   27.69    3.03
   0  17 -19   29.05    3.81
   0  17 -19   28.43    3.71
   0 -17  20   -1.69    1.82
   0  17  20   -0.30    1.57
   0  17 -20   -0.46    2.03
   0  17 -20    2.25    2.21
   0 -17  21   21.81    2.98
   0  17  21   17.80    2.58
   0  17  22    1.19    1.62
   0  17  23   10.41    2.37
   0  17  24    1.78    1.92
   0  18   0  125.83    6.97
   0  18   0  123.63    6.71
   0 -18   0  131.01    5.43
   0  18   1    4.85    2.12
   0  18  -1    5.75    2.11
   0  18   1   -0.32    1.72
   0  18  -1    3.22    1.97
   0 -18   1    1.92    1.29
   0 -18  -1    0.64    1.14
   0 -18   2   47.32    3.10
   0  18   2   48.17    3.91
   0  18  -2   56.37    4.23
   0  18  -2   47.21    4.19
   0  18   2   51.41    4.28
   0 -18   3    0.38    1.14
   0  18  -3   -0.33    1.57
   0  18   3   -0.62    1.69
   0  18  -3   -1.49    1.71
   0  18   3    2.01    1.73
   0 -18   4    5.35    1.42
   0  18  -4    4.00    1.80
   0  18   4    1.54    1.51
   0  18   4   -0.65    1.51
   0  18  -4    3.40    1.77
   0 -18   5    2.29    1.27
   0  18  -5    2.70    1.68
   0  18   5    0.61    1.46
   0  18  -5   -0.38    1.51
   0  18   5    1.93    1.48
   0 -18   6    1.30    1.10
   0  18   6    3.96    1.52
   0  18  -6    4.10    1.93
   0  18   6    2.83    1.63
   0  18  -6    8.18    2.27
   0 -18   7    7.89    1.66
   0  18  -7    6.22    1.96
   0  18   7    7.57    2.06
   0  18  -7    8.70    2.41
   0  18   7    8.30    1.96
   0 -18   8    0.47    1.36
   0  18   8    2.11    1.72
   0  18  -8    0.35    1.76
   0  18  -8    0.80    1.97
   0  18   8    0.30    1.69
   0 -18   9   15.45    2.48
   0  18   9   16.29    2.49
   0  18   9   18.77    2.61
   0  18  -9   17.92    3.26
   0 -18  10   20.79    2.59
   0  18  10   15.65    2.54
   0  18  10   22.29    2.68
   0  18 -10   26.42    3.46
   0 -18  11   13.69    2.32
   0  18  11   13.81    2.58
   0  18  11   10.29    2.23
   0  18 -11   10.88    2.74
   0 -18  12   -0.27    1.69
   0  18  12    2.40    1.68
   0  18 -12    1.27    2.14
   0  18  12   -1.35    1.73
   0 -18  13    0.28    1.65
   0  18  13   -0.90    1.75
   0  18 -13    2.15    2.20
   0  18  13   -0.26    1.54
   0 -18  14   17.17    2.56
   0  18  14   17.17    2.65
   0  18  14   17.74    2.42
   0  18  15   31.44    3.22
   0 -18  15   26.44    3.10
   0  18  16    1.21    1.79
   0 -18  16    0.91    1.71
   0  18 -16    2.69    2.44
   0 -18  17   44.80    3.91
   0  18  17   43.21    3.82
   0  18 -17   42.98    4.47
   0  18 -17   46.69    4.71
   0 -18  18    8.73    2.36
   0  18  18   13.42    2.48
   0 -18  19   26.86    3.19
   0  18  19   27.49    3.15
   0  18  20   11.03    2.28
   0  18  21    5.21    2.01
   0  18  22   70.07    4.79
   0  19   0    2.98    2.34
   0  19   0    0.34    2.08
   0 -19   0    1.02    1.38
   0  19   1    6.23    2.73
   0  19  -1    6.84    2.79
   0  19   1    6.99    2.43
   0  19  -1   10.22    2.78
   0 -19   1    8.15    1.87
   0  19  -2   16.59    2.92
   0  19   2   15.48    2.96
   0  19   2   21.13    3.10
   0  19  -2   18.60    3.09
   0 -19   2   18.91    2.15
   0 -19   3    0.77    1.37
   0  19   3    1.31    1.91
   0  19  -3    4.18    2.07
   0  19   3    1.06    1.92
   0  19  -3   -0.78    2.21
   0 -19   4   14.53    1.92
   0  19  -4   11.27    2.46
   0  19   4   12.70    2.35
   0  19  -4   13.95    2.80
   0  19   4   12.10    2.44
   0 -19   5    2.11    1.31
   0  19   5    1.62    1.70
   0  19  -5    0.71    1.89
   0  19  -5    2.43    1.92
   0  19   5    3.05    1.76
   0 -19   6   18.08    2.17
   0  19  -6   21.95    3.02
   0  19   6   15.10    2.46
   0  19   6   16.27    2.60
   0  19  -6   19.72    2.93
   0 -19   7   10.79    1.95
   0  19  -7    9.47    2.43
   0  19   7   10.87    2.44
   0  19   7   12.99    2.49
   0  19  -7   10.84    2.71
   0 -19   8   35.15    3.12
   0  19   8   36.02    3.61
   0  19   8   42.51    3.77
   0  19  -8   32.08    3.88
   0 -19   9   27.11    2.87
   0  19   9   24.79    3.22
   0  19   9   24.43    2.99
   0  19  -9   21.41    3.53
   0 -19  10   37.65    3.35
   0  19  10   42.83    3.84
   0  19 -10   34.72    4.16
   0  19  10   33.76    3.52
   0 -19  11    7.92    2.06
   0  19  11    8.57    2.49
   0  19  11    4.69    1.92
   0  19 -11    6.60    2.67
   0 -19  12   10.66    2.31
   0  19  12   13.40    2.35
   0  19 -12   16.93    3.04
   0  19  12   12.98    2.56
   0 -19  13    1.13    1.66
   0  19  13    2.21    1.61
   0  19  13    1.90    1.80
   0  19 -13   -0.45    2.04
   0  19  14   10.75    2.35
   0 -19  14   10.73    2.27
   0  19  15    2.85    1.72
   0 -19  15   -0.90    1.85
   0  19  16    2.85    1.77
   0 -19  16    1.85    1.78
   0  19  17   -1.27    1.72
   0 -19  17   -0.95    1.66
   0  19  18    1.27    1.66
   0 -20   0   34.35    2.64
   0  20   0   33.69    3.75
   0  20   0   32.50    3.90
   0 -20   1   85.65    4.26
   0  20   1   81.09    5.57
   0  20  -1   83.92    5.79
   0  20   1   83.93    5.86
   0  20  -1   81.63    5.82
   0 -20   2   23.92    2.32
   0  20   2   23.98    3.08
   0  20  -2   21.48    3.28
   0  20   2   17.75    3.06
   0 -20   3    9.20    1.72
   0  20  -3    8.41    2.41
   0  20   3    9.99    2.43
   0  20  -3   10.30    2.74
   0  20   3    6.67    2.28
   0 -20   4    1.63    1.26
   0  20   4    2.05    1.75
   0  20  -4    3.70    1.99
   0  20  -4   -0.42    1.96
   0  20   4    2.18    1.86
   0  20  -5    2.61    2.01
   0  20   5    0.34    1.85
   0 -20   5    1.07    1.30
   0  20   5    4.27    2.07
   0  20  -5    2.12    1.99
   0  20   6    0.34    1.86
   0  20  -6   -0.38    1.79
   0 -20   6   -0.22    1.24
   0  20   6    0.35    1.92
   0  20  -6    0.43    1.81
   0  20   7    1.01    1.83
   0 -20   7   -0.23    1.46
   0  20  -7    1.75    2.14
   0  20   7    4.09    1.96
   0  20   8    6.70    2.05
   0 -20   8    4.10    1.76
   0  20  -8    7.53    2.66
   0  20   8    2.66    1.88
   0  20   9    8.00    2.22
   0 -20   9   10.05    2.13
   0  20  -9   13.01    2.98
   0  20   9    9.41    2.31
   0  20  10    6.65    2.36
   0 -20  10    5.46    1.93
   0  20 -10    1.82    2.42
   0  20  10    3.79    2.03
   0  20  11    4.65    2.11
   0 -20  11    4.58    1.94
   0  20  11    2.15    1.95
   0 -20  12    2.50    1.82
   0  20  12    2.98    1.79
   0 -20  13    0.29    1.71
   0  20  13   -0.99    1.83
   0 -20  14    3.23    1.68
   0  20  14    4.97    1.87
   0 -20  15    0.60    1.63
   0 -20  16    2.18    1.61
   0  21   0    2.23    1.77
   0  21   0   -0.82    1.98
   0 -21   1    0.71    1.31
   0  21  -1    1.87    2.11
   0  21   1    3.68    2.08
   0  21   1   -0.40    2.11
   0  21  -1    2.91    2.62
   0 -21   2   -0.74    1.13
   0  21   2    2.19    2.03
   0  21  -2    1.51    1.91
   0  21  -2   -0.85    2.31
   0  21   2   -0.39    1.87
   0 -21   3   14.25    1.92
   0  21  -3   11.85    2.74
   0  21   3    9.37    2.27
   0  21  -3   12.04    2.74
   0  21   3    6.58    2.27
   0 -21   4    0.61    1.16
   0  21   4    3.58    1.78
   0  21  -4    0.44    1.87
   0  21   4    3.79    1.91
   0 -21   5   17.51    2.17
   0  21   5   20.41    2.88
   0  21  -5   16.83    3.22
   0  21   5   18.12    2.86
   0  21   6    6.17    2.33
   0  21   6    6.72    2.11
   0 -21   6    6.47    1.61
   0  21   7   18.81    3.00
   0  21   7   16.54    2.80
   0 -21   7   26.43    2.67
   0  21   8   20.44    2.98
   0 -21   8   20.82    2.54
   0  21   9   14.87    2.74
   0 -21   9   19.90    2.52
   0  21  10   26.31    3.07
   0 -21  10   19.80    2.58
   0 -21  11    2.98    1.85
   0 -21  12    3.07    1.66
   0 -21  13    3.45    1.73
   0 -21  14    2.96    1.72
   0  22   4    4.72    2.17
   0  22   5   -1.16    2.38
   0  22   6   27.50    3.61
   0  22   7    0.37    2.25
   0  22   8   17.95    2.97
   0 -22   8   24.34    2.59
   0 -22   9    0.75    1.74
   0 -22  10    0.26    1.67
   0 -22  11    0.81    1.71
  -1   0  35    1.85    1.81
  -1   0  34   12.74    2.81
  -1   0  33    0.36    2.23
  -1   0  32  137.10    7.54
  -1   0  31    1.37    2.44
  -1   0  30  193.24    8.89
  -1   0  29   -0.32    1.88
  -1   0  28   85.00    5.29
  -1   0  27   -0.30    1.54
  -1   0  26    5.69    0.80
  -1   0  26    6.10    1.73
  -1   0  25   -0.09    0.61
  -1   0  25    0.84    1.33
  -1   0  24   73.77    2.91
  -1   0  24   76.08    3.13
  -1   0  23    1.45    0.70
  -1   0  23    0.12    0.89
  -1   0  23   -0.26    1.53
  -1   0  22  486.09   15.53
  -1   0  22  457.28   13.86
   1   0 -22  522.63   16.86
  -1   0  22  490.65   14.47
  -1   0  22  504.61   16.12
  -1   0  21    1.77    1.48
  -1   0  21    0.63    0.59
  -1   0  21    0.79    1.09
  -1   0  21    0.11    0.79
   1   0 -21    1.11    1.67
  -1   0  21    1.41    1.33
  -1   0  21    1.87    1.27
  -1   0  20  153.99    6.43
  -1   0  20  164.18    6.38
  -1   0  20  154.56    5.05
  -1   0  20  162.33    6.65
   1   0 -20  138.12    6.77
  -1   0  20  143.99    5.35
  -1   0  20  140.94    6.40
  -1   0  19    0.20    0.89
  -1   0  19    0.21    1.03
  -1   0  19    0.16    0.43
  -1   0  19    0.54    0.84
  -1   0  19    0.75    0.65
  -1   0  19    0.22    0.99
   1   0 -19    0.25    1.01
  -1   0  18  105.04    4.92
  -1   0  18  104.30    4.98
  -1   0  18  110.70    3.85
  -1   0  18  111.57    4.80
   1   0 -18  111.60    5.44
  -1   0  18  115.80    4.18
  -1   0  18   97.93    4.96
   1   0 -18  102.06    4.22
  -1   0  17   -0.55    0.80
  -1   0  17    0.37    0.90
  -1   0  17   -0.15    0.43
  -1   0  17    0.65    0.76
  -1   0  17    0.89    0.60
   1   0 -17    0.22    0.90
  -1   0  17    1.17    0.96
   1   0 -17    0.46    0.60
  -1   0  16  166.99    6.52
   1   0 -16  176.55    6.87
  -1   0  16  156.92    5.50
  -1   0  16  158.75    5.28
  -1   0  16  161.83    6.14
  -1   0  16  170.18    6.49
   1   0 -16  164.43    5.72
   1   0 -15   -0.20    0.73
  -1   0  15    0.27    0.49
  -1   0  15    0.17    0.69
   1   0 -15   -0.10    0.55
  -1   0  15    0.43    0.59
  -1   0  15    0.70    0.43
  -1   0  15   -0.49    0.66
  -1   0  14   24.46    1.50
   1   0 -14   25.96    1.63
  -1   0  14   28.68    1.44
   1   0 -14   31.40    2.06
  -1   0  14   29.20    2.14
   1   0 -14   26.71    1.46
   1   0 -13    0.91    0.51
  -1   0  13    0.32    0.44
   1   0 -13   -0.13    0.67
  -1   0  13   -0.19    0.40
  -1   0  13   -0.30    0.82
   1   0 -13    0.36    0.43
   1   0 -12   73.46    3.01
  -1   0  12   74.68    2.90
  -1   0  12   81.53    2.79
  -1   0  12   71.37    3.21
   1   0 -12   75.02    3.37
  -1   0  12   71.29    3.48
   1   0 -12   75.00    2.81
   1   0 -11    0.08    0.44
  -1   0  11    0.70    0.41
  -1   0  11    1.54    0.40
   1   0 -11    0.34    0.55
  -1   0  11    0.26    0.60
   1   0 -11    0.06    0.35
   1   0 -10   38.70    1.86
  -1   0  10   43.02    1.86
   1   0 -10   39.31    2.12
  -1   0  10   42.46    2.28
  -1   0  10   41.98    1.72
   1   0 -10   42.92    1.79
   1   0  -9   -0.07    0.39
  -1   0   9    0.18    0.36
   1   0  -9    0.27    0.53
  -1   0   9    1.31    0.39
  -1   0   9    0.32    0.59
   1   0  -9    0.16    0.35
   1   0  -8  449.96   12.59
  -1   0   8  427.75   12.51
   1   0  -8  414.59   12.81
  -1   0   8  468.82   13.13
  -1   0   8  441.89   12.37
   1   0  -8  447.62   12.44
   1   0  -7    0.11    0.39
  -1   0   7   -0.10    0.32
   1   0  -7    0.61    0.42
  -1   0   7    1.47    0.31
  -1   0   7   -0.08    0.47
   1   0  -7   -0.09    0.31
  -1   0   6 1864.27   49.76
   1   0  -6 1853.12   49.93
  -1   0   6 1861.09   50.15
  -1   0   6 1804.56   49.62
   1   0  -6 1839.32   49.66
  -1   0   5    0.23    0.26
  -1   0   5    0.36    0.38
   1   0  -5   -0.05    0.32
  -1   0   5    0.24    0.22
  -1   0   4    1.03    0.27
  -1   0   4    0.78    0.31
   1   0  -4    1.09    0.27
  -1   0   4    1.31    0.24
  -1   0   3   -0.04    0.22
  -1   0   3    0.02    0.12
   1   0  -3   -0.03    0.19
   1   0  -2  264.90    7.39
  -1   0  -2 1472.12   38.70
  -1   0  -2 1418.01   38.70
  -1   0  -2 1422.33   38.62
  -1   0  -3   -0.04    0.23
   1   0   3    0.34    0.15
  -1   0  -3    0.35    0.20
   1   0   4  728.41   19.62
  -1   0  -4  734.79   19.72
  -1   0  -4  685.20   19.68
   1   0   4  706.94   19.76
   1   0   5    0.10    0.29
  -1   0  -5    0.41    0.35
   1   0   5    0.26    0.23
  -1   0  -5    0.28    0.31
   1   0   5   -0.12    0.39
   1   0   5    0.18    0.19
   1   0   6  229.28    6.85
  -1   0  -6  220.18    6.45
  -1   0  -6  233.66    6.98
   1   0   6  229.98    6.52
  -1   0  -6  217.78    6.92
   1   0   6  235.82    7.05
   1   0   6  227.97    6.44
   1   0   7    0.42    0.46
  -1   0  -7    0.24    0.28
  -1   0  -7    0.33    0.48
   1   0   7    0.31    0.29
  -1   0  -7    0.16    0.48
   1   0   7    0.68    0.48
   1   0   7    0.03    0.25
   1   0   8  216.63    7.10
   1   0   8  234.10    6.70
  -1   0  -8  225.82    6.64
   1   0   8  211.62    7.12
  -1   0  -8  233.88    7.27
   1   0   8  227.77    6.61
   1   0   9   -0.09    0.49
   1   0   9    0.63    0.33
  -1   0  -9   -0.19    0.33
  -1   0  -9    0.40    0.49
   1   0   9    0.30    0.33
   1   0   9    0.11    0.50
   1   0  10   82.85    3.50
   1   0  10   91.07    3.03
  -1   0 -10   90.37    3.03
  -1   0 -10   84.13    3.60
   1   0  10   96.20    3.83
   1   0  10   84.95    2.97
   1   0  11    1.78    0.65
   1   0  11    0.23    0.38
  -1   0 -11   -0.06    0.36
  -1   0 -11    0.24    0.65
   1   0  11    0.13    0.64
   1   0  11    0.32    0.36
   1   0  12  163.53    5.99
   1   0  12  168.24    5.25
  -1   0 -12  174.66    5.33
  -1   0 -12  160.96    6.06
   1   0  12  163.33    5.21
   1   0  12  167.53    6.21
   1   0  13    0.13    0.66
   1   0  13    0.51    0.40
  -1   0 -13   -0.14    0.44
  -1   0 -13   -0.43    0.63
   1   0  13    0.46    0.67
   1   0  13    0.13    0.39
   1   0  14    4.04    0.97
  -1   0 -14    4.29    0.66
   1   0  14    3.37    0.56
  -1   0 -14    3.44    0.95
   1   0  14    5.46    1.01
   1   0  14    4.23    0.60
   1   0  15    0.77    0.89
  -1   0 -15    0.16    0.46
   1   0  15   -0.16    0.70
   1   0  15    0.35    0.42
  -1   0 -15    0.34    0.84
   1   0  15   -0.15    0.49
   1   0  15    1.58    0.95
  -1   0 -16  149.83    5.21
   1   0  16  155.23    6.08
   1   0  16  155.95    5.04
   1   0  16  156.36    6.09
   1   0  16  151.26    6.21
   1   0  17    0.18    0.93
  -1   0 -17    0.64    0.60
   1   0  17   -0.36    0.95
   1   0  17    0.15    0.47
   1   0  17    0.85    0.86
   1   0  17   -0.20    0.99
   1   0  18   38.09    2.78
   1   0  18   41.19    2.72
   1   0  18   34.32    2.59
  -1   0 -18   35.27    1.98
   1   0  18   38.30    1.81
   1   0  18   33.69    2.44
   1   0  18   39.38    1.93
   1   0  19   -0.09    0.49
   1   0  19   -0.20    0.81
   1   0  19    1.97    0.97
  -1   0 -19   -0.10    0.54
   1   0  19   -0.08    0.47
   1   0  19   -0.19    0.95
   1   0  19    1.30    1.02
   1   0  20    7.41    0.92
   1   0  20    6.11    1.40
   1   0  20    9.32    1.56
  -1   0 -20    8.54    1.01
   1   0  20    6.91    1.32
   1   0  20    6.90    0.84
   1   0  20    6.37    1.49
   1   0  21    0.44    1.32
   1   0  21   -0.09    0.68
   1   0  21    1.73    1.23
   1   0  21    0.30    0.63
   1   0  21    0.41    1.10
   1   0  21   -1.43    1.40
   1   0  22    1.55    0.66
   1   0  22    1.40    1.27
   1   0  22    1.76    0.82
   1   0  23   -0.43    0.63
   1   0  23    0.24    1.58
   1   0  23   -0.19    0.78
   1   0  24   38.15    1.83
   1   0  24   43.43    3.42
   1   0  24   38.57    2.08
   1   0  25    0.56    0.55
   1   0  25   -0.27    1.38
   1   0  25    0.56    0.65
   1   0  26   79.20    4.69
   1   0  26   69.19    2.99
   1   0  27   -0.29    1.51
   1   0  28   13.97    2.41
   1   0  29   -0.61    1.48
   1   0  30    6.64    2.01
   1   0  31   -0.32    1.85
   1   0  32   57.89    4.57
   1   0  33    3.74    2.21
   1   0  34   59.63    4.68
   1   0  35    0.35    1.78
   1   0  36    6.78    2.19
  -1   1  36    2.90    1.88
  -1   1  35   14.36    2.86
  -1  -1  35   15.19    2.83
  -1  -1  34   37.72    4.16
  -1   1  34   38.21    3.87
  -1  -1  33   47.60    4.63
  -1   1  33   51.39    4.54
  -1   1  32   51.66    4.48
  -1  -1  32   57.49    4.92
  -1   1  31    4.99    2.41
  -1  -1  31    6.66    2.54
  -1  -1  30   21.48    3.17
  -1   1  30   20.06    2.97
  -1  -1  29    7.28    2.14
  -1   1  29    5.03    2.18
  -1   1  28    2.74    1.66
  -1  -1  28    5.77    2.03
  -1   1  27   12.96    2.12
  -1  -1  27   13.93    2.27
  -1  -1  26    5.07    1.55
  -1   1  26    3.69    1.66
  -1  -1  26    4.61    0.91
  -1   1  26    4.07    0.61
  -1   1  26    4.35    0.78
  -1   1  25   52.84    3.84
  -1  -1  25   51.64    3.91
  -1   1  25   48.15    2.05
  -1   1  25   46.92    2.37
  -1  -1  24  145.25    6.78
  -1   1  24  140.80    6.61
  -1   1  24  137.27    5.00
  -1   1  24  137.42    4.54
  -1   1  23   42.09    2.29
  -1  -1  23   45.91    3.47
  -1   1  23   43.18    3.36
  -1   1  23   40.74    2.21
  -1   1  23   39.19    1.86
   1   1 -23   40.91    2.65
  -1   1  22  139.67    4.96
   1   1 -22  155.22    7.00
   1   1 -22  131.89    5.39
  -1  -1  22  124.94    6.21
  -1   1  22  129.76    6.19
  -1   1  22  134.17    4.88
  -1   1  22  132.14    6.00
  -1   1  22  131.20    4.43
  -1  -1  22  136.71    5.94
  -1   1  21   19.64    1.49
  -1   1  21   19.72    2.22
  -1  -1  21   18.65    1.63
   1   1 -21   18.94    2.43
   1   1 -21   18.23    1.73
  -1  -1  21   17.51    2.31
  -1   1  21   17.00    2.09
  -1   1  21   20.79    2.24
  -1   1  21   19.79    1.50
  -1   1  21   20.68    2.02
  -1  -1  21   17.82    1.97
  -1   1  21   19.09    1.21
  -1   1  20   47.79    2.38
  -1  -1  20   46.40    2.53
   1   1 -20   50.21    3.55
  -1   1  20   56.74    3.51
   1   1 -20   50.26    2.77
  -1  -1  20   50.48    3.35
  -1   1  20   56.19    3.44
  -1   1  20   54.27    3.35
  -1   1  20   49.98    2.41
  -1   1  20   51.44    3.18
  -1  -1  20   48.49    3.03
  -1   1  20   47.84    2.06
  -1   1  19    3.95    0.73
  -1   1  19    5.15    1.24
   1   1 -19    5.51    1.37
  -1  -1  19    3.32    0.81
   1   1 -19    3.87    0.88
  -1   1  19    3.85    1.05
  -1  -1  19    3.90    1.14
  -1   1  19    3.24    1.03
  -1   1  19    3.29    1.03
   1   1 -19    3.12    1.10
  -1   1  19    3.84    0.75
  -1  -1  19    6.41    1.19
  -1  -1  18   50.42    3.25
   1   1 -18   58.91    2.86
  -1   1  18   54.82    3.21
  -1   1  18   49.86    2.44
  -1  -1  18   49.82    2.00
   1   1 -18   57.01    3.38
  -1  -1  18   55.07    3.09
  -1   1  18   46.10    2.97
  -1   1  18   53.46    2.44
  -1  -1  18   51.97    2.60
   1   1 -18   52.93    3.50
  -1   1  18   59.61    3.47
  -1  -1  17  112.28    5.11
   1   1 -17  110.81    4.45
  -1   1  17  112.19    4.09
  -1   1  17  111.09    4.99
  -1   1  17  103.36    4.07
  -1  -1  17  119.59    4.88
  -1   1  17  104.36    4.75
  -1  -1  17  114.31    3.65
   1   1 -17  116.05    5.04
   1   1 -17  107.63    5.30
  -1   1  17  124.40    5.27
  -1  -1  17  108.04    4.28
  -1  -1  16  112.87    5.01
  -1   1  16  113.19    4.04
   1   1 -16  118.03    4.45
  -1   1  16  106.35    4.86
  -1   1  16  116.33    4.16
   1   1 -16  113.16    4.93
  -1  -1  16  105.31    4.60
  -1  -1  16  105.95    3.58
  -1   1  16  108.74    4.67
  -1   1  16  125.99    5.17
  -1  -1  16  107.95    4.21
   1   1 -16  116.84    5.26
  -1  -1  15  146.05    5.91
   1   1 -15  157.33    5.45
  -1   1  15  148.74    5.02
  -1   1  15  146.77    5.88
   1  -1 -15  148.60    5.24
  -1   1  15  145.69    5.11
  -1  -1  15  146.68    4.60
  -1   1  15  147.89    5.70
   1   1 -15  157.37    5.95
  -1  -1  15  156.52    5.74
  -1   1  15  145.88    5.95
   1   1 -15  155.39    6.26
  -1  -1  15  150.17    5.25
  -1   1  14    7.45    0.78
   1   1 -14    6.75    0.91
  -1  -1  14    6.33    1.16
   1  -1 -14    8.25    0.96
  -1   1  14    7.44    0.82
  -1  -1  14    7.57    0.60
   1   1 -14    8.76    1.17
  -1   1  14    8.93    1.27
  -1  -1  14    7.93    0.92
   1  -1 -13   14.87    1.17
   1   1 -13   14.60    0.86
  -1   1  13   13.43    1.06
  -1  -1  13   14.29    1.15
  -1   1  13   14.10    1.50
  -1  -1  13   14.28    0.83
   1   1 -13   15.43    1.43
   1   1 -13   12.23    1.14
  -1   1  13   14.59    1.03
  -1   1  12    5.87    0.69
   1   1 -12    6.26    0.83
  -1  -1  12    6.55    0.93
   1  -1 -12    8.66    0.89
  -1   1  12    7.91    0.80
   1   1 -12    6.45    0.58
  -1  -1  12    7.37    0.55
   1   1 -12    7.87    1.04
  -1   1  12    6.53    0.98
  -1  -1  12    6.33    0.82
  -1   1  12    8.00    1.08
   1  -1 -11  104.63    3.86
  -1   1  11  106.44    3.79
   1   1 -11  105.54    3.38
  -1  -1  11  103.93    3.81
  -1   1  11  103.60    4.31
   1   1 -11  110.00    4.24
  -1  -1  11  108.95    3.33
  -1   1  11  104.72    3.63
   1   1 -11  108.75    3.97
  -1   1  10   32.66    1.61
   1   1 -10   30.71    1.28
   1  -1 -10   32.63    1.69
  -1   1  10   33.35    1.97
  -1  -1  10   30.35    1.87
  -1  -1  10   31.79    1.25
   1   1 -10   26.61    1.75
  -1  -1  10   32.95    1.64
  -1   1  10   30.22    1.49
   1   1 -10   31.92    1.71
   1   1  -9  171.40    4.96
   1  -1  -9  179.96    5.48
  -1   1   9  161.44    5.33
  -1   1   9  162.08    5.77
   1   1  -9  176.40    5.71
  -1  -1   9  168.90    4.89
  -1  -1   9  163.44    5.38
  -1   1   9  161.51    5.17
   1   1  -9  170.14    5.49
  -1   1   8    2.06    0.45
   1   1  -8    2.25    0.33
   1  -1  -8    2.72    0.57
  -1   1   8    4.27    0.71
  -1  -1   8    2.45    0.51
  -1  -1   8    2.82    0.31
   1   1  -8    2.37    0.58
  -1   1   8    2.72    0.43
   1   1  -8    2.49    0.53
  -1   1   7    5.61    0.61
   1  -1  -7    6.41    0.70
   1   1  -7    4.88    0.39
  -1   1   7    6.16    0.74
  -1  -1   7    5.65    0.37
   1   1  -7    4.13    0.65
  -1   1   7    5.96    0.55
  -1  -1   7    6.38    0.63
   1   1  -6   23.73    0.93
  -1   1   6   25.62    1.24
  -1   1   6   28.91    1.46
   1   1  -6   24.76    1.30
  -1  -1   6   24.94    1.24
  -1   1   6   25.98    1.15
  -1   1   5   36.65    1.53
  -1   1   5   33.22    1.59
   1   1  -5   39.29    1.59
  -1   1   5   34.45    1.41
  -1  -1   5   39.62    1.56
  -1   1   4   11.04    0.70
  -1   1   4   11.18    0.73
   1   1  -4    9.41    0.64
  -1  -1   4   10.32    0.68
  -1  -1   3    9.69    0.52
  -1   1   3    9.39    0.62
   1   1  -3   10.26    0.63
  -1   1   3   10.93    0.63
   1   1  -3    9.67    0.57
   1  -1  -2  249.83    7.33
  -1  -1   2  264.40    7.16
   1   1  -2  255.88    7.30
   1  -1  -1 2563.73   66.51
   1   1  -1 2484.04   66.47
  -1  -1   1 2416.34   66.36
  -1   1   0 2925.57   78.22
   1  -1   0 2912.15   78.27
  -1   1  -1 4862.11  130.15
  -1   1  -2 2598.28   68.90
  -1  -1  -2 2479.66   68.88
  -1   1  -2 2644.21   68.99
   1  -1   3 1649.51   46.04
  -1   1  -3 1804.65   46.10
  -1  -1  -3 1678.49   46.06
  -1   1  -3 1719.16   46.15
  -1   1  -3 1695.05   46.13
  -1  -1  -4  579.56   16.32
   1  -1   4  563.35   16.27
  -1   1  -4  597.87   16.34
  -1   1  -4  587.28   16.36
   1   1   4  587.90   16.28
  -1   1  -4  575.96   16.37
   1   1   4  631.96   16.42
   1   1   5  112.26    3.57
   1   1   5  109.06    3.71
  -1   1  -5  113.53    3.71
  -1   1  -5  114.43    3.71
   1  -1   5  103.83    3.60
  -1  -1  -5  108.93    3.67
   1   1   6  364.79    9.93
   1  -1   6  332.04    9.76
  -1   1  -6  336.98    9.79
  -1  -1  -6  321.97    9.75
   1  -1   6  307.36    9.68
   1   1   6  340.76    9.58
  -1   1  -6  351.99    9.84
   1   1   6  323.20    9.15
   1   1   7  128.48    4.30
   1  -1   7  119.20    4.16
  -1   1  -7  121.24    3.85
   1   1   7  123.50    3.48
  -1  -1  -7  114.69    4.17
   1  -1   7  114.31    4.10
  -1   1  -7  113.32    4.20
   1   1   7  113.69    3.91
  -1   1  -7  118.83    4.20
   1   1   7  120.09    3.53
   1  -1   8  370.04   11.04
  -1  -1  -8  363.34   10.26
  -1   1  -8  367.55   10.62
   1   1   8  359.95   10.23
   1  -1   8  358.71   10.99
   1   1   8  384.43   10.75
   1   1   8  353.63   10.98
  -1   1  -8  375.86   11.11
   1  -1   8  362.78   10.97
   1   1   8  378.56   10.29
   1   1   9  378.36   11.14
   1  -1   9  380.51   10.99
   1   1   9  360.93   10.05
  -1   1  -9  356.98   10.46
  -1  -1  -9  352.49   10.09
   1  -1   9  357.59   10.89
   1  -1   9  352.17    9.99
   1   1   9  362.95   10.56
  -1   1  -9  373.46   11.03
   1   1   9  365.42   10.10
   1   1  10  871.99   23.82
   1   1  10  821.09   24.87
  -1  -1 -10  864.47   23.86
  -1   1 -10  893.12   24.28
   1  -1  10  882.12   24.82
   1  -1  10  876.02   23.74
   1   1  10  862.92   24.31
  -1   1 -10  857.93   24.86
   1   1  10  892.98   23.85
   1   1  11  529.65   16.15
   1   1  11  541.97   14.98
  -1  -1 -11  527.21   15.03
  -1   1 -11  545.71   15.42
   1  -1  11  555.78   16.06
   1   1  11  541.86   15.80
   1   1  11  555.06   15.48
   1  -1  11  543.19   14.88
  -1   1 -11  534.59   16.09
   1   1  11  532.15   14.99
   1   1  12  258.53    7.44
  -1  -1 -12  237.31    7.49
  -1   1 -12  255.60    7.86
   1  -1  12  263.50    8.51
   1   1  12  256.91    8.30
   1   1  12  252.93    7.86
   1  -1  12  255.54    7.31
  -1   1 -12  259.19    8.57
   1   1  12  252.42    7.44
   1   1  13   42.07    1.73
   1   1  13   52.20    2.79
  -1   1 -13   41.31    2.05
   1   1  13   44.38    2.43
   1  -1  13   44.20    2.53
   1  -1  13   42.93    1.63
   1   1  13   44.04    2.08
  -1   1 -13   42.68    2.55
   1   1  13   42.69    1.74
   1   1  14   80.78    3.78
   1   1  14   74.94    2.64
   1   1  14   72.12    3.41
   1  -1  14   73.38    3.55
  -1   1 -14   73.42    2.98
   1   1  14   72.46    3.00
   1  -1  14   71.13    2.49
  -1   1 -14   79.96    3.69
   1   1  14   70.48    2.60
   1   1  15   25.32    1.33
   1   1  15   29.22    2.21
   1   1  15   27.47    2.02
   1  -1  15   29.22    2.16
  -1   1 -15   28.17    1.66
   1   1  15   28.87    2.12
   1   1  15   25.78    1.60
   1  -1  15   25.46    1.22
  -1   1 -15   24.22    2.04
   1   1  15   29.82    1.38
   1   1  16   28.23    2.32
   1   1  16   30.73    1.54
   1   1  16   34.51    2.37
   1   1  16   31.42    2.29
   1  -1  16   29.97    2.30
  -1   1 -16   33.70    1.89
   1   1  16   30.13    1.77
   1  -1  16   32.31    1.37
  -1   1 -16   33.94    2.49
   1   1  16   29.89    1.49
   1   1  17   13.52    1.70
   1   1  17   12.90    0.99
   1   1  17   11.07    1.53
   1   1  17   12.23    1.59
   1  -1  17   13.69    1.78
  -1   1 -17   13.94    1.27
   1   1  17   15.56    1.22
  -1   1 -17   15.17    1.83
   1  -1  17   12.71    0.83
   1   1  17   12.60    1.55
   1   1  17   12.67    0.96
   1  -1  17   13.27    1.52
   1   1  18    1.86    1.13
   1   1  18    2.26    1.10
   1   1  18    2.89    1.20
   1  -1  18    2.16    1.14
  -1   1 -18    3.35    0.77
   1   1  18    2.09    0.72
  -1   1 -18    2.90    1.04
   1   1  18    3.83    1.14
   1  -1  18    2.11    0.44
   1   1  18    1.04    0.49
   1  -1  18    3.54    1.03
   1   1  19   69.69    4.04
   1   1  19   79.32    4.05
   1  -1  19   80.44    4.20
  -1   1 -19   73.08    3.30
   1   1  19   73.65    3.97
   1   1  19   77.26    3.21
   1  -1  19   75.87    2.59
  -1   1 -19   82.96    4.34
   1  -1  19   71.65    3.87
   1   1  19   83.35    4.09
   1   1  19   74.89    2.85
   1   1  20   51.44    3.42
   1   1  20   44.98    3.10
   1  -1  20   53.44    3.40
   1   1  20   49.01    3.13
  -1   1 -20   45.93    2.51
   1   1  20   48.23    2.41
   1  -1  20   49.94    3.13
   1   1  20   47.62    3.07
   1  -1  20   48.18    1.83
  -1   1 -20   43.31    3.29
   1   1  20   50.33    2.12
   1   1  21   80.72    4.43
   1   1  21   77.47    4.22
   1   1  21   80.89    4.25
   1  -1  21   74.28    4.23
  -1   1 -21   71.59    3.34
   1   1  21   73.78    3.16
   1  -1  21   70.80    2.48
   1   1  21   83.21    4.26
   1  -1  21   73.11    4.00
   1   1  21   71.69    2.81
   1  -1  21   72.32    3.20
   1  -1  22   89.65    4.86
  -1   1 -22   95.59    3.94
   1   1  22   84.06    3.54
   1   1  22   83.90    4.58
   1  -1  22   87.00    3.64
   1   1  22   87.96    3.22
   1  -1  23   62.03    4.03
   1   1  23   67.13    4.03
  -1   1 -23   59.22    3.03
   1   1  23   58.07    2.74
   1  -1  23   58.50    2.84
   1   1  23   55.90    2.39
   1  -1  24  118.38    6.00
   1   1  24  116.99    5.84
  -1   1 -24  121.38    4.77
   1   1  24  117.17    4.35
   1   1  24  114.16    3.98
   1  -1  24  114.27    4.48
   1   1  25   16.24    1.32
   1  -1  25   13.91    1.34
   1   1  25   14.16    1.05
   1  -1  25   14.51    2.18
   1   1  25   17.54    2.25
   1  -1  26    1.14    0.85
   1   1  26    1.07    1.41
   1  -1  26    1.43    1.48
   1  -1  27   28.66    2.99
   1   1  27   26.20    2.85
   1  -1  28   26.59    2.98
   1   1  28   31.44    3.09
   1  -1  29   21.46    2.85
   1   1  29   31.26    3.05
   1   1  30   15.33    2.48
   1  -1  30   15.91    2.73
   1  -1  31    1.00    1.92
   1   1  31    2.20    1.63
   1   1  32    9.36    2.28
   1  -1  32   11.29    2.45
   1  -1  33   -0.70    1.84
   1   1  33    1.32    1.81
   1   1  34    9.71    2.58
   1  -1  34   15.35    2.86
   1  -1  35    2.90    2.16
   1   1  35    1.70    1.76
   1   1  36    2.41    1.83
  -1   2  36    0.70    1.66
  -1   2  35    1.73    1.86
  -1  -2  34    6.50    2.34
  -1   2  34    2.05    1.98
  -1   2  33   20.52    3.02
  -1  -2  33   22.85    3.37
  -1   2  32    5.94    2.19
  -1  -2  32    4.03    2.43
  -1  -2  31   79.66    5.61
  -1   2  31   82.96    5.34
  -1  -2  30   -0.70    1.96
  -1   2  30   -0.31    1.83
  -1  -2  29   13.51    2.51
  -1   2  29    9.16    2.15
  -1   2  28    1.18    1.47
  -1  -2  28    0.33    1.58
  -1   2  27    5.44    1.85
  -1  -2  27    2.21    1.66
   1   2 -26    0.19    0.95
  -1   2  26    2.20    1.37
  -1   2  26   -0.38    0.63
  -1  -2  26    0.30    1.35
   1   2 -25    1.29    0.98
  -1   2  25    1.85    1.42
  -1   2  25    1.27    0.84
  -1  -2  25    0.29    1.52
  -1   2  24    1.92    0.75
  -1  -2  24    2.54    1.55
  -1   2  24    3.05    1.46
   1   2 -24    1.97    1.11
  -1   2  24    1.08    0.31
  -1   2  24    1.66    0.85
  -1   2  24    1.56    0.31
  -1   2  23   21.72    1.50
  -1  -2  23   16.23    2.33
  -1   2  23   18.93    2.34
   1   2 -23   21.05    2.04
  -1   2  23   19.74    0.93
   1   2 -23   21.42    2.46
  -1   2  23   21.48    1.71
  -1   2  23   19.27    0.91
  -1   2  22    4.14    0.83
  -1   2  22    2.77    1.45
  -1  -2  22    5.96    1.67
  -1  -2  22    3.87    1.25
  -1   2  22    2.77    0.44
   1   2 -22    6.97    1.66
  -1   2  22    3.20    1.23
  -1   2  22    3.83    0.94
   1   2 -22    4.05    1.13
  -1   2  21   34.13    1.82
  -1   2  21   31.29    2.71
   1   2 -21   25.30    2.72
   1   2 -21   29.63    2.25
  -1  -2  21   27.21    2.67
  -1   2  21   31.17    2.65
  -1   2  21   30.67    2.61
  -1   2  21   31.49    2.47
   1   2 -21   29.81    2.68
  -1   2  21   32.33    2.06
  -1   2  21   32.02    1.29
  -1  -2  21   33.58    2.55
  -1  -2  20    0.27    0.70
  -1   2  20    0.67    0.90
   1   2 -20   -0.53    1.15
  -1   2  20    0.54    0.54
   1   2 -20    1.10    0.84
  -1  -2  20    0.47    1.10
  -1   2  20    0.21    0.92
   1   2 -20   -0.45    1.05
  -1   2  20    1.00    0.70
  -1   2  20    0.20    0.88
  -1   2  20   -0.26    0.33
  -1  -2  20   -0.19    0.77
  -1   2  19    8.76    1.49
  -1   2  19    7.02    0.87
  -1  -2  19   11.68    1.26
   1   2 -19    7.75    1.50
  -1  -2  19   10.97    1.66
   1   2 -19    7.70    1.23
  -1   2  19   10.72    1.56
   1   2 -19    8.91    1.62
  -1   2  19    8.01    1.37
  -1   2  19    7.24    1.03
  -1  -2  19    9.57    1.34
  -1   2  19    8.88    0.61
  -1   2  18   16.31    1.91
   1   2 -18   16.51    2.00
  -1  -2  18   14.05    1.40
  -1  -2  18   12.53    1.73
  -1   2  18   12.45    1.09
   1   2 -18   15.05    1.54
  -1   2  18   14.45    1.74
  -1   2  18   13.83    1.36
  -1   2  18   16.45    1.74
   1   2 -18   12.00    1.67
  -1   2  18   14.20    0.80
  -1  -2  18   16.14    1.71
  -1   2  17   19.51    1.97
   1   2 -17   21.99    2.22
  -1  -2  17   15.37    1.46
  -1  -2  17   16.44    1.90
  -1   2  17   17.05    1.25
   1   2 -17   20.25    1.68
  -1   2  17   19.02    1.93
  -1   2  17   14.57    1.38
   1   2 -17   20.83    1.99
  -1   2  17   17.41    1.79
  -1   2  17   16.27    0.85
  -1  -2  17   16.39    1.72
  -1   2  16   -0.37    0.90
   1   2 -16    0.63    1.02
  -1  -2  16    0.35    0.67
  -1  -2  16    0.95    1.07
   1   2 -16    0.66    0.71
  -1   2  16    0.31    0.55
  -1   2  16    1.04    0.92
  -1   2  16    0.46    0.65
   1  -2 -16    0.64    0.78
  -1   2  16    0.16    0.80
   1   2 -16    0.53    0.93
  -1   2  16    0.75    0.32
  -1  -2  16    0.30    0.73
  -1   2  15   58.77    3.25
   1   2 -15   63.34    3.47
  -1  -2  15   53.65    2.72
  -1  -2  15   54.39    3.25
   1   2 -15   57.81    2.86
  -1   2  15   56.24    2.39
  -1   2  15   57.88    3.17
   1  -2 -15   62.77    2.90
  -1   2  15   55.96    2.68
   1   2 -15   59.19    3.21
  -1   2  15   52.37    2.96
  -1  -2  15   59.59    2.98
  -1   2  15   55.80    1.93
  -1  -2  14    9.02    1.03
  -1   2  14    9.36    1.28
   1   2 -14   13.25    1.55
  -1  -2  14    8.82    1.35
  -1   2  14   10.39    0.87
   1   2 -14   10.44    1.14
  -1   2  14    9.17    1.23
  -1   2  14   11.67    1.08
   1  -2 -14    9.39    1.09
  -1   2  14    5.39    0.92
   1   2 -14    9.76    1.28
  -1  -2  14    6.19    0.93
  -1  -2  13  119.76    5.03
  -1   2  13  123.31    4.18
   1   2 -13  127.77    4.71
  -1   2  13  128.76    5.01
   1  -2 -13  125.31    4.68
  -1   2  13  122.47    4.55
   1   2 -13  125.53    4.98
   1   2 -13  130.74    5.27
  -1  -2  13  126.92    4.58
  -1   2  13  117.66    5.00
  -1   2  12    6.12    0.68
   1   2 -12    3.97    0.81
  -1   2  12    3.30    0.76
   1  -2 -12    3.62    0.76
  -1   2  12    4.96    0.75
   1   2 -12    5.09    0.95
  -1  -2  12    4.28    0.73
  -1   2  12    4.05    0.85
   1   2 -12    3.89    0.92
  -1   2  11  267.71    7.88
   1   2 -11  271.00    8.40
  -1   2  11  268.33    8.64
  -1   2  11  261.52    8.28
   1  -2 -11  267.22    8.45
   1   2 -11  270.01    8.63
   1   2 -11  266.51    8.89
  -1  -2  11  259.06    8.24
  -1   2  11  247.58    8.64
  -1   2  10   96.94    3.26
   1   2 -10   94.45    3.64
  -1   2  10   89.02    3.74
  -1   2  10   98.38    3.62
   1  -2 -10   93.59    3.71
   1   2 -10   95.54    3.79
  -1  -2  10   90.64    3.54
  -1   2  10   92.47    3.85
   1   2 -10   94.33    3.96
  -1   2   9  861.26   25.16
   1  -2  -9  928.46   25.34
  -1   2   9  871.89   25.42
  -1  -2   9  877.07   25.09
   1   2  -9  970.83   25.70
   1   2  -9  962.22   25.48
  -1   2   9  882.78   24.76
   1   2  -9  885.05   25.22
   1  -2  -8  168.41    5.83
  -1   2   8  177.47    5.80
  -1  -2   8  175.66    5.72
   1   2  -8  181.32    6.10
  -1   2   8  168.24    5.89
   1   2  -8  190.76    5.93
  -1   2   8  176.36    5.44
   1   2  -8  188.37    5.86
   1   2  -7  406.85   11.56
   1   2  -7  366.29   11.62
  -1   2   7  396.39   11.60
  -1  -2   7  386.22   11.41
  -1   2   7  404.26   11.52
  -1  -2   6   16.64    1.00
  -1  -2   6   18.50    1.13
   1   2  -6   18.49    1.21
  -1   2   6   19.23    1.16
   1   2  -6   17.98    1.13
  -1   2   6   17.51    1.16
  -1  -2   5  286.39    7.86
   1   2  -5  267.73    8.05
  -1  -2   5  273.49    8.00
  -1   2   5  247.57    7.91
   1   2  -5  262.53    7.94
  -1   2   5  277.90    8.10
   1   2  -4    0.21    0.33
  -1   2   4    0.38    0.33
  -1  -2   4    0.38    0.33
  -1  -2   4    0.13    0.28
  -1   2   4    0.80    0.40
  -1   2   3    6.47    0.48
   1   2  -3    5.74    0.56
   1   2  -3    6.14    0.51
  -1  -2   3    6.82    0.53
  -1  -2   3    4.75    0.52
   1  -2  -3    6.40    0.66
   1   2  -2   42.56    1.69
   1   2  -2   43.43    1.50
  -1  -2   2   42.55    1.58
  -1   2   2   44.29    1.54
   1  -2  -2   44.06    1.77
   1   2  -1    0.84    0.26
  -1  -2   1    0.67    0.27
   1  -2  -1    0.89    0.33
  -1   2   0   10.54    0.59
  -1  -2   0    9.86    0.60
   1   2   0   11.04    0.65
  -1  -2   0   11.50    0.64
   1  -2   0   11.19    0.61
  -1   2   0   10.24    0.66
   1  -2   0   10.42    0.68
   1  -2   1    4.34    0.40
  -1   2  -1    7.21    0.49
   1  -2   1    4.50    0.43
   1   2   1    4.46    0.39
   1  -2   1    4.65    0.41
   1  -2   2   31.09    1.20
   1   2   2   31.78    1.12
  -1   2  -2   30.87    1.13
  -1   2  -2   28.85    1.27
   1  -2   2   31.46    1.29
   1  -2   3  452.23   12.65
   1   2   3  451.73   12.77
  -1   2  -3  447.83   12.79
  -1   2  -3  454.79   12.98
   1   2   4   37.17    1.68
  -1   2  -4   38.92    1.56
   1   2   4   37.35    1.52
   1   2   4   36.98    1.57
  -1   2  -4   38.57    1.68
  -1   2  -5   24.67    1.27
   1   2   5   28.05    1.31
  -1   2  -5   26.05    1.36
   1   2   5   23.44    1.33
  -1   2  -5   20.77    1.27
   1   2   5   24.01    1.27
  -1   2  -6   31.14    1.61
   1   2   6   32.40    1.59
   1   2   6   30.57    1.53
  -1   2  -6   29.57    1.54
  -1   2  -6   28.56    1.57
   1   2   6   32.85    1.60
  -1   2  -7   51.01    2.36
   1   2   7   53.41    2.33
   1   2   7   58.01    2.39
  -1   2  -7   54.22    2.42
  -1   2  -7   53.81    2.24
  -1   2  -7   63.71    2.57
   1   2   7   53.22    2.38
   1  -2   8   56.64    2.58
   1   2   8   63.51    1.98
   1   2   8   64.51    2.67
   1   2   8   66.37    2.66
  -1   2  -8   62.26    2.75
   1   2   8   59.80    2.72
  -1   2  -8   64.66    2.54
  -1   2  -8   67.12    2.85
   1   2   9   10.01    1.04
  -1   2  -9   10.52    1.11
   1  -2   9    9.32    1.02
  -1   2  -9   10.81    0.92
   1   2   9    8.72    0.53
   1   2   9    9.56    0.97
   1   2   9    9.37    0.91
  -1   2  -9    9.47    1.03
   1   2   9   10.84    0.49
  -1   2 -10  133.47    4.95
   1   2  10  127.40    4.82
   1   2  10  128.92    4.71
   1  -2  10  118.19    4.72
   1   2  10  126.80    3.78
  -1   2 -10  130.88    4.46
   1   2  10  125.40    4.50
  -1   2 -10  118.32    4.76
   1   2  10  128.61    3.69
   1   2  11    3.64    0.79
   1   2  11    2.69    0.29
   1  -2  11    2.56    0.81
  -1   2 -11    2.67    0.64
   1   2  11    2.28    0.35
   1   2  11    2.32    0.64
  -1   2 -11    2.46    0.78
   1   2  11    3.29    0.78
  -1   2 -11    4.82    0.96
   1   2  12    4.60    0.86
   1   2  12    2.39    0.30
   1  -2  12    1.80    0.79
   1   2  12    2.97    0.38
  -1   2 -12    3.13    0.67
   1   2  12    3.33    0.69
  -1   2 -12    1.97    0.79
   1   2  12    2.69    0.80
   1   2  13    6.62    1.05
   1   2  13    5.67    0.43
   1  -2  13    5.82    1.15
   1   2  13    5.27    0.49
  -1   2 -13    5.23    0.83
   1   2  13    5.25    0.82
  -1   2 -13    6.06    1.11
   1   2  13    6.41    1.05
   1   2  14    1.84    0.40
   1   2  14    3.92    0.95
   1   2  14    2.22    0.93
   1   2  14    3.22    0.86
   1  -2  14    1.60    1.03
  -1   2 -14    2.44    0.70
   1   2  14    2.61    0.69
  -1   2 -14    2.92    0.85
   1   2  14    1.42    0.31
   1   2  15  590.62   16.69
   1   2  15  571.89   18.24
   1   2  15  604.20   17.93
   1  -2  15  599.98   18.30
  -1   2 -15  627.26   17.60
   1   2  15  632.70   18.23
   1   2  15  602.08   17.56
  -1   2 -15  599.10   18.33
   1   2  15  598.92   16.54
   1   2  16   33.13    2.48
   1   2  16   28.30    1.38
   1   2  16   26.91    2.14
   1  -2  16   27.15    2.34
  -1   2 -16   29.02    1.92
   1   2  16   32.65    2.34
   1   2  16   28.30    1.87
  -1   2 -16   31.92    2.48
   1   2  16   30.18    1.26
   1   2  17  451.51   14.90
   1   2  17  463.60   13.14
   1   2  17  462.86   14.71
   1  -2  17  459.37   14.91
   1   2  17  456.17   14.50
  -1   2 -17  480.86   14.07
   1   2  17  461.82   13.98
   1   2  17  472.45   14.72
  -1   2 -17  460.43   14.97
   1   2  17  467.94   12.96
   1  -2  17  457.53   14.57
   1   2  18   68.65    3.93
   1   2  18   73.23    2.68
   1   2  18   75.50    3.94
   1   2  18   68.08    3.70
   1  -2  18   72.30    4.01
  -1   2 -18   78.41    3.46
   1   2  18   73.96    3.32
  -1   2 -18   81.45    4.22
   1   2  18   73.29    3.85
   1   2  18   73.42    2.51
   1  -2  18   72.60    3.74
   1   2  19    1.73    0.99
   1   2  19    1.58    1.11
   1   2  19    0.55    1.06
   1  -2  19    2.37    1.27
  -1   2 -19    2.66    0.88
   1   2  19    2.35    0.84
  -1   2 -19    2.68    1.35
   1   2  19    1.94    0.99
   1  -2  19    1.11    1.02
   1   2  19    1.30    0.40
   1   2  20   12.42    1.78
   1   2  20   14.23    1.81
   1   2  20   13.51    1.76
   1  -2  20   12.46    1.78
  -1   2 -20   12.59    1.37
   1   2  20   11.46    1.30
  -1   2 -20   10.61    1.80
   1   2  20   13.24    1.65
   1   2  20    9.86    0.73
   1  -2  20   11.65    1.65
   1   2  21    4.72    1.37
   1   2  21    4.74    1.29
   1   2  21    9.31    1.55
   1  -2  21    5.70    1.58
  -1   2 -21    6.89    1.13
   1   2  21    6.41    1.09
   1   2  21    5.53    1.41
  -1   2 -21    7.44    1.74
   1  -2  21    8.32    1.48
   1   2  21    6.59    0.60
   1   2  22    6.32    1.51
   1  -2  22    3.48    1.50
  -1   2 -22    7.38    1.23
   1   2  22    5.93    1.10
  -1   2 -22    5.47    1.67
   1   2  22    5.58    0.56
   1   2  23   42.46    3.13
   1  -2  23   33.84    3.05
  -1   2 -23   36.11    2.43
   1   2  23   33.67    2.20
  -1   2 -23   36.87    3.28
   1   2  23   34.50    1.42
  -1   2 -24    1.87    1.12
   1   2  24    1.62    0.44
   1  -2  24    1.47    0.94
   1   2  24    2.20    0.97
   1   2  24    1.67    1.43
   1  -2  24    3.79    1.73
   1  -2  25  115.54    6.02
   1   2  25  128.00    5.92
  -1   2 -25  122.31    5.00
   1   2  25  125.17    4.69
   1   2  25  106.53    3.35
   1  -2  25  125.23    4.75
  -1   2 -26    1.46    1.00
   1  -2  26    2.84    1.02
   1   2  26    1.88    0.90
   1   2  26    1.82    1.59
   1  -2  26    2.34    1.87
  -1   2 -27   90.49    4.45
   1   2  27  104.64    5.50
   1  -2  27  103.27    5.78
   1  -2  28    5.02    1.76
   1   2  28    5.86    1.82
   1   2  29    4.32    1.66
   1  -2  29    4.21    1.95
   1   2  30   -1.48    1.73
   1  -2  30   -0.67    1.82
   1  -2  31   23.26    3.14
   1   2  31   29.77    3.09
   1  -2  32    2.11    1.94
   1   2  32    1.87    1.87
   1   2  33   46.35    3.98
   1  -2  33   43.09    4.13
   1   2  34   -0.97    1.92
   1  -2  34   -0.37    1.95
   1  -2  35   18.26    3.03
   1   2  35   17.69    2.70
   1   2  36   -0.99    1.90
  -1   3  36    3.36    1.81
  -1   3  35    9.01    2.15
  -1   3  34   21.75    2.95
  -1  -3  34   19.12    3.16
  -1  -3  33   33.29    3.90
  -1   3  33   34.45    3.64
  -1  -3  32    2.62    2.20
  -1   3  32    3.82    2.04
  -1   3  31   14.63    2.45
  -1  -3  31    8.39    2.43
  -1   3  30    9.12    2.19
  -1  -3  30    6.75    2.20
  -1  -3  29   -1.03    1.74
  -1   3  29    1.18    1.53
   1   3 -28    1.69    1.22
  -1  -3  28    1.00    1.43
  -1   3  28    2.29    1.60
   1   3 -27   -0.21    1.12
  -1  -3  27    1.29    1.74
  -1   3  27    1.39    1.47
   1   3 -26    2.65    1.26
  -1  -3  26    5.00    2.05
   1   3 -26    3.33    1.76
  -1   3  26    3.94    1.08
  -1   3  26    4.27    1.68
   1   3 -25   29.91    2.48
  -1  -3  25   25.27    2.81
  -1   3  25   25.05    2.07
   1   3 -25   27.89    3.02
  -1   3  25   26.23    2.78
  -1   3  24   -0.25    1.46
   1   3 -24    1.36    1.24
  -1  -3  24    1.73    1.55
   1   3 -24    0.83    1.42
  -1   3  24    0.30    0.92
  -1   3  24    1.16    0.72
  -1   3  23   58.79    3.79
  -1  -3  23   63.21    4.24
   1   3 -23   61.66    3.53
  -1   3  23   57.62    3.15
   1   3 -23   68.34    4.22
  -1   3  23   59.45    2.59
  -1   3  22   27.96    2.57
  -1  -3  22   33.24    2.95
   1   3 -22   25.35    2.18
  -1   3  22   25.43    1.98
   1   3 -22   27.92    2.71
  -1   3  22   28.33    1.63
  -1  -3  21   39.95    3.09
   1   3 -21   38.40    2.60
  -1   3  21   31.32    2.65
  -1  -3  21   37.19    2.81
  -1   3  21   33.20    2.27
  -1   3  21   38.63    2.79
   1   3 -21   34.53    2.86
  -1   3  21   35.69    2.86
   1   3 -21   34.61    3.17
   1  -3 -21   43.35    3.42
  -1   3  21   38.49    1.90
  -1  -3  20   25.03    2.35
  -1   3  20   22.00    1.39
   1   3 -20   23.57    2.01
  -1  -3  20   23.28    2.19
  -1   3  20   19.12    1.99
  -1   3  20   22.19    1.81
  -1   3  20   23.15    2.11
   1   3 -20   21.05    2.23
   1   3 -20   25.76    2.52
   1  -3 -20   22.13    2.37
  -1   3  20   20.22    2.11
  -1  -3  20   24.30    2.28
  -1  -3  19   36.52    2.86
  -1   3  19   34.98    1.77
   1   3 -19   34.53    2.41
  -1  -3  19   30.25    2.53
  -1   3  19   34.36    2.57
  -1   3  19   33.60    2.21
   1   3 -19   35.44    2.73
  -1   3  19   31.78    2.48
   1  -3 -19   31.67    2.81
   1   3 -19   30.61    2.79
  -1  -3  19   32.92    2.62
  -1   3  19   36.22    2.77
  -1  -3  18  237.50    9.02
   1   3 -18  242.81    8.41
  -1   3  18  238.91    7.46
  -1   3  18  246.75    8.80
  -1  -3  18  230.05    8.65
  -1   3  18  241.96    8.20
  -1   3  18  246.13    8.67
   1   3 -18  230.63    8.81
   1  -3 -18  232.21    9.16
  -1   3  18  257.64    9.06
  -1  -3  18  227.27    8.11
   1   3 -18  251.11    9.30
  -1  -3  18  239.42    8.87
  -1  -3  17  229.40    8.60
   1   3 -17  230.20    7.99
  -1   3  17  232.15    7.09
  -1   3  17  219.74    8.21
  -1  -3  17  230.60    8.32
  -1   3  17  217.92    7.74
  -1   3  17  218.78    8.06
   1   3 -17  231.30    8.49
   1  -3 -17  220.98    8.67
  -1  -3  17  225.10    7.75
   1   3 -17  227.54    8.69
  -1  -3  17  231.96    8.46
  -1   3  17  219.39    8.37
  -1  -3  16  986.74   29.03
   1   3 -16  994.11   28.40
  -1   3  16 1004.01   27.43
  -1   3  16 1022.03   28.76
  -1  -3  16 1030.07   28.78
   1  -3 -16 1049.42   28.53
  -1   3  16  980.82   28.18
  -1   3  16  955.65   28.51
   1   3 -16  963.49   28.80
  -1   3  16  892.44   28.60
   1  -3 -16 1016.41   29.23
  -1  -3  16  999.57   28.17
  -1  -3  16  925.23   28.70
   1   3 -16  991.18   29.17
  -1  -3  15  315.94   10.98
   1   3 -15  333.91   10.50
  -1   3  15  323.43    9.64
  -1  -3  15  329.81   10.76
  -1   3  15  329.53   10.77
   1  -3 -15  329.80   10.54
  -1   3  15  319.15   10.33
   1   3 -15  319.50   10.83
  -1   3  15  317.01   10.59
  -1  -3  15  351.82   11.03
  -1  -3  15  319.63   10.28
  -1   3  15  334.45   10.91
   1  -3 -15  299.25   10.94
   1   3 -15  316.81   11.04
  -1  -3  14  460.06   15.27
   1   3 -14  507.13   14.96
  -1   3  14  487.19   14.07
  -1  -3  14  494.03   15.12
  -1   3  14  491.58   15.12
   1  -3 -14  508.56   15.04
  -1   3  14  471.62   14.76
  -1   3  14  486.03   15.02
   1   3 -14  492.81   15.25
   1  -3 -14  474.78   15.40
  -1  -3  14  484.68   14.70
  -1   3  14  556.35   15.50
   1   3 -14  492.76   15.48
  -1  -3  14  491.73   15.28
  -1   3  13   90.42    3.16
   1   3 -13   90.10    3.77
  -1   3  13   85.54    3.84
  -1   3  13   84.89    3.65
   1  -3 -13   89.70    3.86
   1   3 -13   86.72    3.94
  -1  -3  13   85.67    3.95
  -1  -3  13   84.72    3.60
   1   3 -13   85.23    4.09
  -1   3  13   71.66    3.72
  -1   3  12   30.00    1.50
   1   3 -12   30.74    1.94
  -1   3  12   30.23    1.98
   1  -3 -12   27.24    1.92
  -1   3  12   28.54    1.87
   1   3 -12   32.09    2.09
   1   3 -12   27.70    2.08
  -1  -3  12   29.58    2.04
  -1   3  12   28.98    1.99
  -1  -3  12   29.08    1.82
  -1   3  11    1.88    0.47
   1   3 -11    2.43    0.70
  -1   3  11    2.66    0.65
  -1  -3  11    2.16    0.71
   1  -3 -11    2.77    0.77
  -1   3  11    3.20    0.67
   1   3 -11    2.03    0.66
  -1  -3  11    2.49    0.77
   1   3 -11    2.27    0.84
  -1  -3  11    2.73    0.70
  -1   3  11    1.52    0.68
   1   3 -10    4.37    0.83
  -1  -3  10    5.04    0.79
  -1   3  10    5.52    0.87
   1  -3 -10    3.84    0.83
  -1   3  10    4.83    0.78
   1   3 -10    4.63    0.87
   1   3 -10    3.61    0.81
  -1  -3  10    3.90    0.73
  -1  -3  10    4.90    0.84
  -1   3  10    5.09    0.86
  -1  -3   9   33.97    1.70
   1   3  -9   30.79    1.85
  -1   3   9   33.10    1.87
   1  -3  -9   29.52    1.89
  -1   3   9   30.94    1.83
  -1  -3   9   30.71    1.86
   1   3  -9   30.88    1.92
  -1  -3   9   30.94    1.77
  -1  -3   9   27.61    1.74
   1   3  -9   33.23    1.87
  -1   3   9   26.57    1.70
  -1  -3   8  309.99    9.15
  -1  -3   8  321.06    9.40
  -1  -3   8  298.91    9.41
   1   3  -8  310.09    9.52
   1   3  -8  326.55    9.51
  -1   3   8  323.26    9.55
   1  -3  -8  305.95    9.58
  -1  -3   7  494.68   14.55
   1   3  -7  502.69   14.86
  -1  -3   7  495.30   14.74
  -1   3   7  556.52   14.83
  -1  -3   7  500.58   14.76
   1   3  -7  517.54   14.80
  -1   3   7  511.68   14.94
  -1   3   6  438.78   11.93
   1   3  -6  422.37   12.01
  -1  -3   6  406.08   11.98
  -1  -3   6  391.41   12.06
  -1  -3   6  396.39   11.79
  -1   3   6  400.05   12.12
  -1  -3   5  424.58   12.26
   1   3  -5  428.92   12.34
  -1  -3   5  415.69   12.44
  -1   3   5  444.45   12.26
   1  -3  -5  430.48   11.73
  -1   3   5  419.79   12.59
   1  -3  -4  363.24   11.99
   1   3  -4  407.99   11.63
  -1   3   4  447.46   11.59
   1   3  -4  392.43   11.86
  -1  -3   4  411.01   11.68
   1  -3  -3   61.26    2.55
  -1   3   3   66.86    2.10
   1   3  -3   60.78    2.32
  -1   3   3   61.41    2.24
  -1  -3   3   59.42    2.28
   1   3  -3   60.42    2.43
   1   3  -3   62.52    2.16
   1  -3  -2  142.39    4.72
  -1   3   2  141.38    4.23
  -1   3   2  148.98    4.41
   1   3  -2  139.07    4.38
  -1  -3   2  142.47    4.45
   1   3  -2  141.83    4.46
   1   3  -2  142.77    4.58
   1   3  -2  137.38    4.15
   1  -3  -1    1.01    0.39
  -1   3   1    1.54    0.32
  -1  -3   1    1.23    0.39
   1   3  -1    1.12    0.30
  -1   3   1    1.56    0.40
   1   3  -1    1.48    0.46
   1  -3   0  184.92    5.48
  -1   3   0  175.79    5.16
   1   3   0  175.05    5.04
  -1  -3   0  171.73    5.31
   1  -3   0  160.57    5.22
   1   3   0  178.25    5.34
   1  -3   1   16.89    1.01
  -1   3  -1   17.09    0.93
   1   3   1   17.21    0.70
   1  -3   1   17.43    0.96
   1  -3   2  113.21    3.48
  -1   3  -2  105.49    3.47
   1   3   2  104.40    3.11
  -1   3  -2  103.22    3.14
   1  -3   2  103.36    3.48
   1  -3   3   48.40    1.97
   1  -3   3   52.72    1.87
  -1   3  -3   47.19    1.99
  -1   3  -3   48.33    1.74
   1   3   3   47.58    1.71
   1   3   3   49.33    1.77
   1  -3   4    4.31    0.59
  -1   3  -4    4.12    0.44
   1  -3   4    8.49    0.58
   1   3   4    4.98    0.69
  -1   3  -4    4.59    0.65
   1   3   4    3.42    0.44
  -1   3  -4    7.34    0.60
   1   3   4    4.09    0.50
   1  -3   5    4.78    0.64
  -1   3  -5    4.27    0.64
   1   3   5    4.62    0.70
  -1   3  -5    4.88    0.41
   1  -3   5    5.07    0.43
  -1   3  -5    4.86    0.58
   1   3   5    4.48    0.51
   1   3   5    3.93    0.53
   1   3   6  490.69   13.97
   1  -3   6  471.62   13.95
  -1   3  -6  480.10   14.12
  -1  -3  -6  490.81   13.24
   1  -3   6  495.14   13.31
   1   3   6  478.21   14.17
  -1   3  -6  485.10   14.12
  -1   3  -6  477.17   13.26
   1   3   6  487.57   13.84
   1   3   7   80.69    2.95
  -1   3  -7   79.26    3.16
   1   3   7   73.88    3.10
   1  -3   7   73.64    3.02
   1   3   7   69.30    2.95
  -1   3  -7   76.43    3.10
   1   3   8  215.19    6.95
   1  -3   8  213.96    6.95
  -1   3  -8  215.87    7.19
   1   3   8  218.79    7.16
  -1   3  -8  230.78    7.27
   1  -3   8  229.75    7.21
  -1   3  -8  221.36    7.04
   1   3   8  214.27    7.09
   1   3   9   13.82    1.24
  -1   3  -9   14.16    1.18
   1  -3   9   14.95    1.31
   1   3   9   15.63    1.31
  -1   3  -9   12.12    1.22
   1   3   9   16.65    1.26
   1  -3   9   14.25    1.20
   1  -3  10  109.32    4.29
  -1   3 -10  109.64    4.07
   1   3  10  102.20    4.19
   1   3  10  109.43    4.18
   1   3  10  106.34    3.25
  -1   3 -10  105.66    4.31
   1   3  10  104.59    4.09
   1  -3  10  102.53    4.05
   1  -3  11   10.82    1.22
   1   3  11    8.21    1.06
   1   3  11    9.82    1.07
  -1   3 -11   10.30    1.06
   1   3  11    9.54    0.58
  -1   3 -11    8.58    1.17
   1  -3  11    9.81    1.09
   1   3  11   10.88    1.12
   1   3  12   13.55    1.38
   1  -3  12   15.19    1.45
  -1   3 -12   12.20    1.21
   1   3  12   13.56    0.72
   1   3  12   17.97    1.39
  -1   3 -12   12.53    1.39
   1   3  12   12.86    1.30
   1  -3  13    8.56    1.23
   1   3  13    9.55    1.24
   1  -3  13    9.94    1.32
   1   3  13    9.03    0.59
  -1   3 -13   11.65    1.21
   1   3  13   10.30    1.10
  -1   3 -13    9.67    1.27
   1   3  13    8.09    1.14
   1  -3  14    1.83    0.82
   1   3  14    1.14    0.86
   1  -3  14    1.52    0.94
   1   3  14    1.19    0.32
  -1   3 -14    1.98    0.77
   1   3  14    1.92    0.69
  -1   3 -14    1.53    0.99
   1   3  14    2.21    0.82
   1  -3  14    1.46    0.84
   1   3  15   29.61    2.25
   1  -3  15   29.47    2.31
   1  -3  15   26.54    2.25
  -1   3 -15   32.30    2.04
   1   3  15   28.02    1.25
   1   3  15   29.67    2.00
  -1   3 -15   28.03    2.34
   1   3  15   30.19    2.19
   1  -3  15   29.15    2.16
   1   3  16  389.22   12.47
   1  -3  16  399.31   12.50
   1   3  16  384.10   12.13
   1  -3  16  383.51   12.73
  -1   3 -16  384.02   12.04
   1   3  16  380.73   12.04
  -1   3 -16  394.86   12.79
   1   3  16  381.81   10.84
   1   3  16  389.36   12.65
   1  -3  16  371.97   12.61
   1  -3  17  164.90    6.50
   1   3  17  171.94    6.60
   1   3  17  163.45    6.27
   1  -3  17  155.07    6.71
  -1   3 -17  164.97    6.13
   1   3  17  160.37    6.06
   1   3  17  167.79    6.56
  -1   3 -17  175.11    6.88
   1   3  17  164.36    6.67
   1   3  17  166.79    4.98
   1  -3  17  156.30    6.61
   1  -3  18  396.04   12.89
   1   3  18  407.00   12.99
   1   3  18  411.76   12.77
   1  -3  18  370.85   13.09
  -1   3 -18  402.78   12.44
   1   3  18  389.12   12.36
   1   3  18  384.63   12.86
  -1   3 -18  388.63   13.23
   1   3  18  395.69   11.10
   1   3  18  379.54   13.05
   1  -3  18  387.72   13.13
   1  -3  19   63.67    3.64
   1   3  19   64.82    3.67
   1   3  19   61.21    3.48
   1  -3  19   64.53    3.89
  -1   3 -19   70.14    3.39
   1   3  19   68.17    3.32
  -1   3 -19   63.98    3.85
   1   3  19   61.36    3.61
   1  -3  19   71.07    3.96
   1   3  19   63.84    3.82
   1  -3  20   95.43    4.69
   1   3  20   92.54    4.71
   1   3  20   95.14    4.56
   1  -3  20   96.88    4.96
  -1   3 -20   94.61    4.29
   1   3  20   98.31    4.23
   1   3  20   97.32    4.77
  -1   3 -20   89.29    4.88
   1   3  20   90.00    4.76
   1  -3  20  103.17    5.03
   1   3  21   25.63    2.31
   1  -3  21   24.76    2.49
  -1   3 -21   24.44    1.99
   1   3  21   25.05    1.96
  -1   3 -21   20.20    2.36
   1   3  21   28.46    2.46
   1  -3  21   28.77    2.39
   1   3  21   28.78    2.46
   1  -3  22   13.32    2.06
  -1   3 -22   15.73    1.69
   1   3  22   15.36    1.58
  -1   3 -22   17.25    2.29
   1   3  22   13.22    1.88
   1  -3  23    9.36    1.76
  -1   3 -23   11.39    1.51
   1   3  23    8.92    1.29
  -1   3 -23   12.77    1.96
   1   3  23    9.26    1.65
   1   3  24   11.90    1.46
  -1   3 -24   10.82    1.56
   1  -3  24   13.91    2.18
   1   3  24   12.67    1.87
  -1   3 -24   11.90    2.05
  -1   3 -25    0.53    0.92
  -1   3 -25   -0.30    1.51
   1   3  25    1.08    0.93
   1  -3  25   -0.58    1.37
   1   3  25   -0.24    1.26
  -1   3 -26    6.00    1.34
   1  -3  26    4.76    1.19
   1   3  26    7.56    1.31
  -1   3 -26    7.87    2.04
   1  -3  26    3.90    1.79
   1   3  26    7.02    1.82
  -1   3 -27   30.14    2.48
   1   3  27   28.87    2.91
   1  -3  27   31.37    3.27
  -1   3 -28   27.91    2.39
   1  -3  28   30.16    3.32
   1   3  28   31.24    3.03
  -1   3 -29   17.76    1.95
   1  -3  29   12.60    2.46
   1   3  29   13.30    2.30
   1  -3  30    2.05    1.86
   1   3  30    3.14    1.84
   1  -3  31    0.35    1.91
   1   3  31    1.46    1.58
   1  -3  32   14.01    2.81
   1   3  32   13.77    2.47
   1   3  33    1.22    1.62
   1  -3  33   -0.74    1.64
   1   3  34   -0.31    1.56
   1  -3  34    1.87    1.75
   1   3  35    3.76    1.79
  -1   4  35    4.48    1.79
  -1   4  34    2.85    1.64
  -1  -4  34    3.98    2.17
  -1  -4  33    2.73    2.29
  -1   4  33    5.62    1.97
  -1  -4  32    0.76    2.03
  -1   4  32    3.98    1.91
  -1   4  31    0.30    1.51
  -1  -4  31   -0.37    1.82
   1   4 -30   -0.23    1.18
  -1   4  30    0.29    1.52
  -1  -4  30    0.36    1.64
   1   4 -29   -0.23    1.17
  -1   4  29    0.29    1.38
  -1  -4  29    3.52    1.89
   1   4 -28    5.04    1.43
  -1  -4  28    4.43    1.90
   1   4 -28    2.32    1.63
  -1   4  28    9.14    1.84
   1   4 -27   24.35    2.45
  -1  -4  27   19.45    2.71
   1   4 -27   21.44    2.91
  -1   4  27   17.95    2.43
   1   4 -26   30.42    2.72
  -1  -4  26   28.97    3.20
  -1   4  26   24.71    2.23
  -1   4  26   32.82    3.02
  -1   4  25   67.43    4.17
   1   4 -25   69.38    3.97
  -1  -4  25   65.21    4.62
  -1   4  25   68.20    3.66
   1   4 -25   69.56    4.64
  -1   4  25   65.80    2.62
  -1   4  24   83.64    4.64
  -1  -4  24   85.13    4.16
  -1  -4  24   85.95    5.12
   1   4 -24   87.85    4.50
  -1   4  24   80.27    4.06
   1   4 -24   96.75    5.30
  -1   4  24   77.56    3.07
  -1  -4  23   53.81    3.19
  -1   4  23   54.80    3.60
  -1  -4  23   60.87    4.13
   1   4 -23   55.57    3.45
  -1   4  23   54.66    3.23
   1   4 -23   57.74    3.98
  -1   4  23   53.86    2.33
  -1  -4  22   13.27    1.61
  -1  -4  22   12.01    2.04
   1   4 -22   11.98    1.66
  -1   4  22   12.18    1.55
   1   4 -22   13.18    1.98
  -1   4  22   13.52    1.09
  -1   4  21   19.36    2.11
  -1  -4  21   18.46    2.13
  -1  -4  21   19.53    1.79
  -1  -4  21   19.63    2.38
   1   4 -21   22.67    2.11
  -1   4  21   21.73    1.34
  -1   4  21   21.27    1.86
  -1   4  21   22.32    2.15
   1   4 -21   23.12    2.34
  -1   4  21   17.47    2.05
  -1   4  20    6.46    1.35
  -1  -4  20    9.57    1.50
  -1  -4  20    5.86    1.09
  -1  -4  20    6.00    1.42
   1   4 -20    7.34    1.33
  -1   4  20    4.86    0.71
  -1   4  20    5.81    1.12
  -1   4  20    9.02    1.33
   1   4 -20    3.51    1.28
  -1   4  20    4.18    1.12
   1  -4 -20    4.46    1.33
  -1  -4  20    5.66    1.35
   1   4 -20    5.24    1.38
  -1   4  19   13.55    1.67
  -1  -4  19   11.34    1.58
  -1  -4  19   17.20    1.63
  -1  -4  19   14.08    1.91
   1   4 -19   16.38    1.76
  -1   4  19   15.28    1.13
  -1   4  19   15.48    1.57
   1   4 -19   12.51    1.79
  -1   4  19   15.43    1.78
  -1   4  19   16.56    1.87
   1   4 -19   14.13    1.93
   1  -4 -19   19.85    2.25
  -1  -4  19   16.64    1.89
  -1   4  18    1.14    1.00
  -1  -4  18    0.19    1.02
  -1  -4  18   -0.14    0.92
  -1  -4  18   -0.91    1.25
   1   4 -18    0.53    0.89
  -1   4  18    0.46    0.56
  -1   4  18    0.16    0.86
  -1   4  18   -0.19    1.05
   1   4 -18   -0.21    1.16
  -1  -4  18   -0.41    1.01
   1  -4 -18    0.23    1.06
   1   4 -18    0.94    1.15
  -1   4  18   -0.20    0.90
  -1  -4  17   68.68    3.95
  -1  -4  17   67.87    3.32
   1   4 -17   66.77    3.56
  -1   4  17   68.90    2.75
  -1  -4  17   67.73    3.64
  -1   4  17   71.49    3.71
  -1   4  17   62.29    3.38
   1   4 -17   64.72    3.78
  -1   4  17   72.56    3.77
   1   4 -17   57.10    3.75
  -1   4  17   71.93    3.79
  -1  -4  17   72.15    3.84
   1  -4 -17   67.25    3.97
  -1  -4  16  267.03    9.60
  -1  -4  16  271.50    8.75
   1   4 -16  257.30    9.05
  -1   4  16  262.80    8.05
  -1  -4  16  250.83    9.08
  -1   4  16  274.72    9.26
  -1   4  16  262.14    8.96
   1  -4 -16  261.09    9.21
   1   4 -16  261.62    9.40
  -1   4  16  248.81    9.09
   1   4 -16  267.33    9.59
  -1  -4  16  267.06    9.33
  -1   4  16  272.74    9.31
   1  -4 -16  267.49    9.65
  -1  -4  15  322.97   11.28
  -1  -4  15  324.42   10.45
  -1   4  15  335.90    9.90
   1   4 -15  342.12   10.94
  -1  -4  15  340.50   10.97
  -1   4  15  326.64   10.92
  -1   4  15  323.64   10.74
   1  -4 -15  345.46   11.05
   1   4 -15  335.78   11.17
  -1   4  15  328.35   10.94
  -1   4  15  316.00   10.94
   1   4 -15  326.41   11.27
  -1  -4  15  350.69   11.20
   1  -4 -15  332.15   11.30
  -1  -4  14  856.83   25.66
  -1  -4  14  844.83   24.80
  -1   4  14  866.23   24.23
   1   4 -14  884.85   25.29
  -1  -4  14  892.30   25.29
  -1   4  14  870.37   25.28
   1  -4 -14  890.32   25.45
  -1   4  14  867.38   25.16
  -1   4  14  861.60   25.27
   1   4 -14  826.46   25.38
  -1   4  14  858.72   25.35
   1   4 -14  829.81   25.53
   1  -4 -14  905.54   25.70
  -1  -4  14  909.58   25.49
  -1  -4  14  889.69   25.08
  -1  -4  13  150.59    5.42
  -1   4  13  149.39    4.98
   1   4 -13  152.16    5.76
  -1   4  13  150.62    5.73
   1  -4 -13  149.45    5.89
  -1   4  13  147.82    5.70
   1   4 -13  160.71    6.02
   1   4 -13  151.91    6.00
  -1   4  13  156.50    5.83
  -1  -4  13  148.59    5.58
  -1  -4  13  155.31    5.88
  -1  -4  12  261.51    8.47
   1   4 -12  278.26    8.91
  -1   4  12  266.66    8.81
  -1   4  12  261.50    8.84
   1  -4 -12  274.38    9.10
   1   4 -12  281.67    9.04
  -1  -4  12  262.29    8.68
  -1   4  12  265.57    8.84
   1   4 -12  261.36    9.03
  -1  -4  12  261.36    8.88
  -1  -4  11    2.14    0.66
  -1   4  11    1.92    0.69
   1   4 -11    1.97    0.81
  -1  -4  11    2.12    0.69
  -1   4  11    1.60    0.78
   1  -4 -11    1.18    0.73
   1  -4 -11    1.53    0.67
  -1  -4  11    0.26    0.59
  -1  -4  11    1.31    0.66
  -1   4  11    1.38    0.68
   1   4 -11    0.85    0.71
   1   4 -11    3.10    0.83
  -1  -4  10   10.09    1.05
  -1   4  10    9.65    1.06
   1   4 -10   11.01    1.23
  -1  -4  10   10.69    1.04
  -1   4  10   11.44    1.20
   1  -4 -10   14.86    1.41
   1  -4 -10    9.10    1.08
  -1   4  10   10.14    1.07
  -1  -4  10    9.81    1.09
  -1  -4  10   10.01    1.13
   1   4 -10   11.41    1.25
   1   4 -10   10.94    1.25
  -1  -4   9   42.36    2.06
  -1   4   9   43.49    2.13
  -1  -4   9   39.53    2.07
   1  -4  -9   43.21    2.48
  -1   4   9   35.94    2.21
   1   4  -9   40.13    1.44
   1   4  -9   33.71    2.11
  -1  -4   9   42.77    2.22
  -1   4   9   42.93    2.19
  -1  -4   9   42.34    2.18
   1  -4  -9   43.09    2.23
   1   4  -9   41.04    2.21
  -1  -4   8    1.99    0.71
  -1   4   8    3.81    0.83
   1   4  -8    2.95    0.39
  -1  -4   8    2.71    0.60
  -1   4   8    3.98    0.73
   1  -4  -8    2.92    0.66
  -1  -4   8    2.41    0.68
   1   4  -8    2.57    0.66
  -1   4   8    3.46    0.70
  -1  -4   8    2.70    0.71
  -1  -4   8    2.99    0.62
  -1  -4   7   37.81    1.81
  -1   4   7   34.55    2.03
   1   4  -7   32.72    1.39
  -1   4   7   31.64    1.67
   1   4  -7   34.49    1.84
  -1  -4   7   33.43    1.90
  -1   4   7   38.65    1.81
  -1  -4   7   30.73    1.71
   1  -4  -7   32.78    1.78
   1  -4  -7   33.49    1.17
  -1  -4   6  219.60    6.91
   1  -4  -6  214.85    6.87
   1   4  -6  215.82    6.93
  -1  -4   6  227.78    6.88
  -1  -4   6  222.01    7.12
  -1   4   6  212.32    7.26
   1   4  -6  212.27    6.53
  -1  -4   5   16.81    1.15
   1   4  -5   15.69    1.27
  -1  -4   5   17.33    1.06
   1   4  -5   15.78    1.05
  -1   4   5   15.66    0.97
   1  -4  -5   15.05    1.02
  -1   4   5   15.47    1.29
   1   4  -5   16.93    0.99
  -1   4   4  193.16    5.91
   1   4  -4  187.20    5.98
  -1  -4   4  177.07    5.90
  -1   4   4  185.97    5.60
   1   4  -4  192.87    5.73
  -1  -4   4  193.00    5.68
   1   4  -4  181.53    6.14
   1  -4  -4  187.07    5.67
   1   4  -4  186.10    5.77
   1  -4  -4  195.80    6.40
  -1   4   4  184.58    5.54
  -1   4   3   64.70    2.26
  -1  -4   3   61.34    2.53
  -1   4   3   70.28    2.56
   1   4  -3   65.22    2.53
   1   4  -3   66.36    2.26
   1   4  -3   58.44    2.65
   1  -4  -3   72.57    2.25
   1  -4  -3   59.59    2.82
   1   4  -3   63.42    2.48
  -1   4   2  272.25    7.86
  -1   4   2  274.26    8.12
  -1  -4   2  273.96    8.15
   1   4  -2  273.64    8.03
   1   4  -2  289.94    7.67
   1  -4  -2  268.21    7.61
   1   4  -2  272.94    8.31
   1  -4  -2  293.77    8.57
  -1   4   1  248.61    7.33
  -1   4   1  253.52    7.56
  -1  -4   1  248.87    7.58
   1   4  -1  245.28    7.36
   1   4  -1  256.10    7.74
   1  -4  -1  265.02    7.91
  -1   4   0 1185.00   31.92
  -1  -4   0 1123.18   31.74
   1   4   0 1171.01   31.77
  -1  -4   0 1210.14   32.16
   1   4   0 1172.70   32.20
   1  -4   0 1188.81   32.37
   1  -4   1    4.85    0.68
   1   4   1    5.82    0.78
   1  -4   1    6.03    0.68
   1   4   1    6.21    0.47
  -1  -4  -1    6.21    0.45
  -1   4  -1    5.86    0.59
   1   4   2  257.93    7.11
  -1   4  -2  246.70    7.57
  -1  -4  -2  263.22    7.14
  -1  -4  -2  252.91    7.11
   1   4   2  247.85    7.06
   1  -4   2  243.70    7.05
  -1   4  -2  256.64    7.11
   1  -4   2  253.13    7.68
   1  -4   2  244.05    7.63
   1   4   2  260.07    7.14
   1  -4   2  256.77    7.16
  -1   4  -3   28.09    1.47
   1   4   3   27.05    1.00
  -1   4  -3   25.93    1.12
  -1  -4  -3   25.39    1.12
   1   4   3   28.49    1.11
   1  -4   3   27.06    1.08
   1  -4   3   26.80    1.41
  -1   4  -3   27.93    1.37
   1  -4   3   27.35    1.45
   1   4   3   28.06    1.16
   1  -4   3   25.38    1.16
  -1   4  -4   73.73    2.97
   1   4   4   76.94    2.36
  -1  -4  -4   74.40    2.65
   1  -4   4   79.44    2.62
  -1   4  -4   77.37    2.66
   1   4   4   73.98    2.59
   1  -4   4   77.00    2.76
  -1   4  -4   75.71    2.73
   1  -4   4   80.52    2.98
   1  -4   4   78.59    2.72
   1   4   4   87.15    2.74
  -1   4  -5   99.60    3.66
   1   4   5   92.30    3.21
   1  -4   5   91.93    3.22
  -1  -4  -5   98.37    3.33
   1   4   5   93.40    3.77
   1  -4   5  100.77    3.23
  -1   4  -5   98.70    3.20
   1  -4   5   94.55    3.52
   1   4   5   95.48    3.33
   1  -4   5   97.36    3.38
   1  -4   6  360.86   11.07
   1  -4   6  370.55   10.43
   1   4   6  358.45   11.24
  -1   4  -6  369.37   10.38
  -1   4  -6  369.49   11.09
   1  -4   6  372.46   10.96
   1  -4   6  363.94   10.66
   1   4   6  367.77   10.68
   1   4   6  356.32   10.77
   1  -4   6  385.23   10.89
  -1   4  -7  145.90    4.35
   1   4   7  153.21    5.38
   1  -4   7  151.65    5.05
  -1   4  -7  144.78    5.19
   1   4   7  142.73    4.93
   1  -4   7  142.73    4.99
   1  -4   7  147.72    4.85
   1   4   7  143.40    4.83
   1   4   8  389.82   11.62
   1  -4   8  379.83   11.68
   1  -4   8  376.88   11.45
   1   4   8  387.74   11.47
  -1   4  -8  374.97   11.82
   1  -4   8  391.79   11.61
   1   4   8  371.03   11.89
  -1   4  -8  381.33   10.68
  -1   4  -8  382.30   11.85
  -1  -4  -8  400.39   10.62
   1  -4   9  175.34    6.03
   1   4   9  188.87    6.12
  -1   4  -9  174.20    6.33
   1  -4   9  187.53    6.15
   1   4   9  173.64    6.36
  -1   4  -9  175.51    6.37
   1   4   9  192.28    6.28
  -1   4  -9  191.67    6.37
   1  -4   9  176.68    6.23
   1   4  10   98.49    4.08
  -1   4 -10  101.20    4.18
   1   4  10   95.47    3.93
  -1   4 -10   91.00    3.89
   1  -4  10  100.16    4.04
   1  -4  10  100.06    3.86
   1   4  10   93.94    3.79
  -1   4 -11   33.86    2.10
   1  -4  11   33.11    2.13
   1   4  11   39.40    2.24
   1   4  11   33.91    2.18
  -1   4 -11   35.41    2.27
   1   4  11   34.17    2.04
   1  -4  11   37.96    2.10
   1  -4  12    1.88    0.71
  -1   4 -12    1.30    0.63
   1   4  12    1.12    0.71
   1   4  12    1.39    0.31
   1   4  12    2.21    0.71
  -1   4 -12    1.70    0.80
   1   4  13   58.73    3.07
   1  -4  13   60.90    3.15
   1  -4  13   56.03    3.14
   1   4  13   58.11    2.02
  -1   4 -13   54.32    2.90
   1   4  13   53.58    2.90
  -1   4 -13   60.80    3.21
   1   4  13   54.47    2.89
   1  -4  14   91.33    4.28
   1   4  14   94.60    4.27
   1  -4  14   91.50    4.40
   1   4  14   97.42    3.03
  -1   4 -14   87.46    4.01
   1   4  14   87.96    4.09
  -1   4 -14   88.85    4.37
   1  -4  14  100.23    4.20
   1   4  14   98.45    4.21
   1  -4  15   36.31    2.60
   1   4  15   40.64    2.67
   1  -4  15   29.33    2.53
  -1   4 -15   34.76    2.33
   1   4  15   37.61    1.46
   1   4  15   32.83    2.31
  -1   4 -15   36.62    2.67
   1  -4  15   36.37    2.46
   1   4  15   40.70    2.58
   1   4  16  381.26   11.84
   1  -4  16  345.52   11.68
   1  -4  16  347.86   11.87
   1   4  16  342.24    9.80
  -1   4 -16  341.59   11.27
   1   4  16  345.63   11.26
  -1   4 -16  355.82   11.92
   1   4  16  355.62   11.50
   1  -4  16  356.25   11.47
   1   4  17   13.28    1.79
   1  -4  17   12.11    1.84
   1  -4  17   13.19    1.97
  -1   4 -17   12.07    1.56
   1   4  17   12.78    0.79
   1   4  17   17.53    1.71
   1   4  17   13.14    1.75
  -1   4 -17   14.16    1.95
   1  -4  17   12.48    1.67
   1   4  17   14.02    1.72
   1  -4  18   72.67    3.83
   1   4  18   71.10    3.85
   1   4  18   71.23    3.62
   1  -4  18   73.58    4.16
  -1   4 -18   71.79    3.66
   1   4  18   71.85    3.63
   1   4  18   78.74    4.01
  -1   4 -18   68.41    4.11
   1   4  18   75.98    4.06
   1  -4  18   81.25    4.21
   1   4  18   72.62    2.40
   1  -4  19    2.12    0.97
   1   4  19    2.53    0.99
   1   4  19    1.53    0.95
   1  -4  19    2.08    1.10
  -1   4 -19    2.03    0.98
   1   4  19    1.81    0.85
  -1   4 -19    1.87    1.21
   1   4  19    0.61    0.86
   1  -4  19    2.20    0.98
   1   4  19    0.43    0.93
   1   4  19    1.41    0.32
   1   4  20    1.22    0.91
   1  -4  20    1.01    1.00
   1   4  20    0.54    0.82
   1  -4  20    0.73    0.96
  -1   4 -20    0.17    0.84
   1   4  20    0.67    0.68
  -1   4 -20    0.25    0.94
   1   4  20    1.92    1.00
   1   4  20    0.22    0.94
   1  -4  20    0.69    0.93
   1   4  21    7.83    1.39
   1  -4  21    9.37    1.70
  -1   4 -21    6.83    1.26
   1   4  21    6.47    1.16
   1   4  21    7.45    1.37
   1  -4  22    0.26    1.13
  -1   4 -22    0.18    0.92
   1   4  22    0.35    0.83
  -1   4 -22    1.62    1.11
   1   4  22   -1.41    1.08
   1  -4  23   13.75    2.12
  -1   4 -23   17.23    1.87
   1   4  23   14.86    1.67
  -1   4 -23   17.26    2.27
   1   4  23   16.31    1.89
   1  -4  24   69.01    4.35
  -1   4 -24   52.43    3.38
   1   4  24   56.41    3.30
  -1   4 -24   65.60    4.35
   1   4  24   64.06    3.81
   1   4  25   -0.18    1.08
  -1   4 -25   -0.20    1.22
  -1   4 -25    2.16    1.79
   1   4  25    0.23    1.29
   1  -4  25    0.59    1.60
   1  -4  26  153.06    7.38
  -1   4 -26  149.89    6.35
   1   4  26  148.44    6.09
  -1   4 -26  151.40    7.42
   1   4  26  140.83    6.58
  -1   4 -27    7.64    2.07
  -1   4 -27    5.51    1.40
   1  -4  27    2.23    1.90
   1   4  27    6.48    1.77
  -1   4 -28   44.07    4.00
  -1   4 -28   43.17    3.07
   1   4  28   32.78    3.15
   1  -4  28   40.42    3.78
  -1   4 -29    8.32    1.64
   1   4  29    9.32    1.98
   1  -4  29    7.79    2.25
  -1   4 -30   11.06    1.88
   1  -4  30   12.19    2.64
   1   4  30   11.78    2.08
  -1   4 -31   12.89    1.90
   1   4  31   10.36    2.20
   1  -4  31    8.60    2.33
   1   4  32   58.64    4.29
   1  -4  32   63.14    4.96
   1   4  33    3.50    1.75
   1  -4  33    3.38    2.12
   1   4  34   30.06    3.19
   1  -4  34   29.87    3.71
  -1   5  33   31.92    3.24
  -1  -5  33   35.67    4.09
   1   5 -32    6.61    1.67
  -1   5  32   12.92    2.39
  -1  -5  32   11.62    2.70
   1   5 -31    7.62    1.65
  -1   5  31    5.76    1.84
  -1  -5  31   11.70    2.54
   1   5 -30    4.32    1.89
   1   5 -30    5.82    1.64
  -1  -5  30    3.31    1.86
  -1   5  30    3.66    1.50
   1   5 -29    1.05    1.52
   1   5 -29    1.75    1.21
  -1   5  29    0.27    1.36
  -1  -5  29   -0.36    1.65
   1   5 -28   23.70    2.47
  -1  -5  28   17.71    2.75
   1   5 -28   21.26    2.88
  -1   5  28   25.33    2.73
   1   5 -27    7.29    1.71
  -1  -5  27    7.74    2.20
   1   5 -27    8.47    2.17
  -1   5  27    8.50    1.84
   1   5 -26   27.37    2.68
  -1  -5  26   26.66    3.17
   1   5 -26   20.41    2.86
  -1   5  26   25.67    2.36
  -1   5  26   22.43    2.55
   1   5 -25    4.43    1.67
  -1  -5  25    2.51    1.77
   1   5 -25    2.72    1.68
  -1   5  25    1.78    1.21
  -1   5  25    2.88    1.58
  -1   5  24   18.12    2.34
  -1  -5  24   25.79    3.07
   1   5 -24   20.32    2.35
  -1   5  24   22.87    2.25
   1   5 -24   17.93    2.68
  -1   5  24   20.25    1.26
  -1  -5  23   60.61    3.51
  -1  -5  23   63.52    4.36
  -1   5  23   59.18    3.56
   1   5 -23   68.06    4.38
  -1   5  23   60.14    2.47
  -1  -5  22    6.73    2.01
  -1   5  22   11.08    0.95
   1   5 -22    9.78    1.68
  -1   5  22    9.75    1.62
   1   5 -22   10.60    1.99
  -1  -5  22   12.27    1.67
  -1  -5  21   76.38    3.77
  -1  -5  21   67.74    4.43
  -1   5  21   76.99    2.91
   1   5 -21   78.25    4.20
  -1   5  21   71.75    3.87
   1   5 -21   72.50    4.42
  -1   5  21   76.93    4.22
  -1   5  20    8.26    1.40
  -1  -5  20    8.63    1.46
  -1  -5  20    9.20    1.34
  -1  -5  20    6.96    1.53
  -1   5  20    8.25    0.82
   1   5 -20    8.62    1.50
  -1   5  20    7.20    1.28
  -1   5  20    6.83    1.40
   1   5 -20    8.03    1.45
  -1   5  20    7.62    1.41
  -1  -5  20    7.68    1.52
  -1  -5  19   68.52    3.66
  -1   5  19   60.92    3.50
  -1  -5  19   62.62    3.25
  -1  -5  19   61.74    3.89
   1   5 -19   58.98    3.54
  -1   5  19   63.18    2.54
  -1   5  19   55.94    3.32
   1   5 -19   62.66    3.81
  -1   5  19   58.55    3.52
  -1  -5  19   60.96    3.65
   1   5 -19   66.62    3.98
  -1   5  19   53.56    3.45
  -1   5  18   45.16    2.94
  -1  -5  18   46.59    2.99
  -1  -5  18   42.43    2.62
  -1  -5  18   35.97    3.04
  -1   5  18   45.88    2.09
   1   5 -18   48.85    3.07
  -1   5  18   48.86    3.03
  -1   5  18   40.64    2.92
   1   5 -18   41.96    3.11
   1   5 -18   49.85    3.36
  -1   5  18   43.86    2.97
   1  -5 -18   40.95    3.20
  -1  -5  18   40.45    2.99
  -1  -5  17  480.76   14.97
  -1   5  17  485.78   14.96
  -1  -5  17  474.81   14.53
  -1  -5  17  465.48   15.45
  -1   5  17  471.73   13.65
   1   5 -17  453.90   14.95
  -1   5  17  445.61   14.79
   1   5 -17  449.94   15.23
  -1   5  17  466.55   15.01
  -1   5  17  491.18   15.12
   1  -5 -17  483.59   15.50
   1   5 -17  480.10   15.47
  -1  -5  17  474.73   15.14
  -1  -5  16  173.68    6.62
  -1   5  16  172.09    6.61
  -1  -5  16  170.34    6.28
  -1  -5  16  158.37    6.92
  -1   5  16  167.39    5.57
   1   5 -16  175.72    6.76
  -1   5  16  173.49    6.63
   1  -5 -16  183.96    6.98
   1   5 -16  151.10    6.70
  -1   5  16  157.25    6.58
   1   5 -16  176.23    7.03
   1  -5 -16  166.46    6.93
  -1   5  16  173.55    6.70
  -1  -5  16  172.84    6.77
  -1   5  15  573.86   17.41
  -1  -5  15  587.63   17.47
  -1  -5  15  576.65   17.09
  -1  -5  15  558.75   17.90
  -1   5  15  551.84   16.36
   1   5 -15  575.82   17.61
   1  -5 -15  591.47   17.87
  -1   5  15  552.43   17.45
   1   5 -15  552.77   17.72
  -1  -5  15  570.72   17.60
   1  -5 -15  566.34   17.80
  -1   5  15  603.75   17.59
   1   5 -15  596.72   17.92
  -1   5  14  195.18    7.00
  -1  -5  14  199.23    7.02
  -1  -5  14  193.08    6.72
  -1  -5  14  175.02    7.23
   1   5 -14  200.15    7.23
  -1   5  14  181.31    6.14
   1  -5 -14  190.30    7.35
  -1   5  14  186.45    7.07
   1   5 -14  185.80    7.23
   1  -5 -14  189.88    7.26
  -1  -5  14  187.08    7.07
   1   5 -14  198.84    7.33
  -1   5  14  214.36    7.21
  -1   5  13   41.11    2.51
  -1  -5  13   40.92    2.32
  -1  -5  13   40.91    2.78
   1   5 -13   36.78    2.53
   1  -5 -13   42.39    2.79
  -1   5  13   40.59    2.60
   1   5 -13   36.20    2.53
  -1   5  13   41.74    2.54
   1   5 -13   39.12    2.63
  -1  -5  13   40.20    2.52
  -1   5  12   60.27    2.95
   1   5 -12   54.50    3.06
  -1  -5  12   58.81    2.82
  -1   5  12   58.41    3.13
   1  -5 -12   66.39    3.42
  -1   5  12   58.94    2.98
   1   5 -12   55.49    3.03
  -1  -5  12   61.96    3.08
   1   5 -12   57.33    3.10
  -1  -5  11    5.28    0.82
  -1   5  11    3.92    0.76
   1   5 -11    4.46    0.97
  -1  -5  11    4.99    0.88
   1   5 -11    5.15    0.39
  -1   5  11    4.69    0.99
   1  -5 -11    3.71    0.92
   1   5 -11    4.48    0.93
  -1  -5  11    3.64    0.86
  -1   5  11    5.90    0.96
   1  -5 -11    3.58    0.80
   1   5 -11    4.21    0.92
  -1  -5  10   28.46    1.77
  -1   5  10   29.05    1.81
   1   5 -10   29.75    2.04
   1   5 -10   29.41    1.24
  -1   5  10   30.25    2.09
   1  -5 -10   30.76    2.25
  -1  -5  10   27.79    1.77
  -1   5  10   32.06    1.89
   1  -5 -10   26.72    1.87
   1   5 -10   30.24    2.01
  -1  -5  10   30.70    1.91
   1   5 -10   32.23    2.08
   1   5  -9  346.47    9.99
  -1   5   9  348.98   11.25
  -1  -5   9  341.89   10.69
  -1   5   9  345.02   10.70
   1  -5  -9  383.49   10.97
   1   5  -9  360.64   10.97
  -1  -5   9  349.45   10.78
  -1   5   9  338.53   10.64
  -1  -5   9  357.92   10.67
  -1   5   8  170.26    5.67
  -1  -5   8  167.96    5.62
  -1   5   8  166.95    6.22
   1   5  -8  166.45    5.23
  -1  -5   8  177.19    5.82
   1  -5  -8  162.76    5.78
   1   5  -8  151.73    5.75
  -1  -5   8  175.47    5.77
   1  -5  -8  169.25    4.93
  -1  -5   7  554.39   15.86
  -1  -5   7  537.57   15.60
  -1   5   7  515.89   15.57
  -1  -5   7  523.16   15.68
  -1   5   7  595.30   15.71
   1   5  -7  541.67   15.78
   1  -5  -7  552.28   15.77
   1   5  -7  545.69   15.36
  -1   5   7  547.73   16.37
  -1  -5   6  471.73   14.09
  -1   5   6  465.77   13.78
  -1   5   6  507.81   13.85
   1   5  -6  477.64   13.95
  -1  -5   6  472.73   13.76
  -1  -5   6  474.76   13.86
  -1   5   6  464.71   14.55
   1   5  -6  477.39   13.76
  -1   5   5  160.21    5.39
  -1  -5   5  164.31    5.48
   1   5  -5  164.05    5.55
  -1   5   5  160.39    4.98
   1  -5  -5  169.72    6.02
   1   5  -5  164.00    5.26
  -1   5   5  166.06    5.11
  -1  -5   5  167.79    5.16
   1   5  -5  160.96    5.76
   1   5  -5  169.70    5.23
  -1   5   5  159.75    5.05
   1  -5  -5  156.15    5.12
   1   5  -4   94.51    3.51
   1  -5  -4   90.03    4.00
  -1   5   4   95.59    3.22
  -1  -5   4   95.46    3.64
   1   5  -4   96.64    3.60
  -1   5   4   96.63    3.59
   1  -5  -4   99.23    3.22
   1   5  -4  101.47    3.30
   1   5  -4  100.33    3.89
  -1   5   4  100.77    3.20
   1   5  -3  541.65   15.29
   1  -5  -3  541.82   14.93
   1  -5  -3  518.17   15.80
  -1   5   3  516.05   14.87
  -1  -5   3  495.24   15.16
   1   5  -3  543.76   15.39
  -1  -5   3  532.30   15.33
   1   5  -3  516.61   15.20
  -1   5   3  543.30   15.30
   1   5  -3  520.31   15.55
   1  -5  -3  545.89   14.69
   1   5  -3  542.46   14.76
   1   5  -2    9.30    0.94
  -1   5   2    8.15    0.93
   1  -5  -2    7.55    0.97
  -1  -5   2    8.80    0.79
   1  -5  -2    7.83    0.69
  -1   5   2    6.68    0.63
   1   5  -2    7.54    0.73
  -1  -5   2    7.56    0.80
  -1   5   2    7.45    0.80
   1  -5  -2    8.29    0.46
   1   5  -2    8.33    0.50
   1   5  -2    6.75    0.88
   1  -5  -1  102.53    4.03
   1   5  -1  105.96    3.50
  -1   5   1  106.69    3.48
   1  -5  -1   99.57    3.47
  -1  -5   1  105.33    3.47
  -1  -5   1  100.80    3.73
  -1   5   1  102.39    3.73
   1   5  -1  101.56    3.87
   1  -5   0   70.64    3.07
  -1   5   0   68.20    2.58
   1  -5   0   70.61    2.62
  -1  -5   0   71.33    2.47
   1   5   0   69.36    2.50
  -1  -5   0   70.31    2.85
  -1   5   0   70.41    2.82
   1   5   0   71.31    2.94
   1  -5   1   47.44    2.31
  -1   5  -1   46.01    1.98
  -1  -5  -1   47.13    1.76
   1   5   1   46.15    1.75
   1  -5   1   46.41    2.14
   1  -5   2   26.20    1.55
   1   5   2   28.23    1.73
  -1   5  -2   26.49    1.56
   1  -5   2   23.99    1.57
   1   5   2   27.55    1.14
  -1   5  -2   29.73    1.53
  -1  -5  -2   27.82    1.16
   1  -5   2   25.60    0.96
  -1  -5  -2   27.42    1.02
   1   5   2   26.51    0.98
   1  -5   2   26.15    1.05
   1   5   2   26.86    1.01
   1  -5   3   88.68    3.36
   1   5   3   90.67    3.39
  -1   5  -3   82.48    3.26
  -1  -5  -3   84.04    2.75
   1  -5   3   87.57    3.32
   1   5   3   86.57    2.75
  -1   5  -3   82.16    3.28
   1   5   3   90.38    2.74
   1  -5   3   87.79    2.72
   1  -5   3   90.68    2.88
  -1  -5  -3   87.85    2.80
   1   5   3   89.84    2.82
   1  -5   4   15.40    1.17
   1  -5   4   17.70    1.16
  -1   5  -4   17.05    1.14
   1   5   4   17.11    0.79
  -1   5  -4   15.83    1.22
   1   5   4   16.91    0.88
   1  -5   4   17.56    0.89
   1   5   4   16.93    0.94
   1  -5   4   19.21    1.03
   1  -5   5  678.66   20.02
   1  -5   5  723.55   19.78
  -1   5  -5  709.74   19.70
  -1   5  -5  708.10   20.12
   1   5   5  689.53   19.20
   1  -5   5  721.78   19.50
   1   5   5  695.39   19.49
   1  -5   5  703.81   19.69
   1   5   5  714.50   19.62
   1  -5   6    0.38    0.61
   1   5   6    0.51    0.69
   1  -5   6    0.76    0.44
  -1   5  -6    0.30    0.41
   1   5   6    0.44    0.29
  -1   5  -6    0.53    0.67
   1   5   6    0.92    0.52
   1  -5   6    1.22    0.53
   1  -5   6    0.98    0.46
   1   5   6    0.12    0.47
   1  -5   7 2184.87   59.51
   1   5   7 2138.88   59.52
  -1   5  -7 2111.04   60.08
   1  -5   7 2188.06   59.90
   1  -5   7 2218.92   59.76
   1   5   7 2389.29   59.76
  -1   5  -7 2143.42   59.24
   1   5   7 2189.83   60.35
   1   5   8   30.22    1.69
   1  -5   8   28.80    1.67
  -1   5  -8   30.75    1.35
   1   5   8   31.88    2.17
  -1   5  -8   32.35    2.06
   1  -5   8   32.06    1.93
   1   5   8   27.69    1.74
   1  -5   8   31.46    1.84
   1   5   9  937.39   24.45
  -1   5  -9  841.67   24.65
   1  -5   9  849.10   24.40
  -1   5  -9  835.67   24.65
   1  -5   9  856.60   24.37
  -1  -5  -9  861.62   23.24
   1   5   9  860.58   24.83
  -1   5  -9  839.27   24.69
  -1   5  -9  851.12   23.37
   1   5   9  843.06   24.15
   1  -5   9  844.92   24.12
   1   5  10   26.23    1.73
   1  -5  10   21.46    1.63
  -1   5 -10   20.28    1.74
   1  -5  10   19.59    1.48
   1   5  10   22.38    1.54
  -1   5 -10   22.18    1.81
   1  -5  10   22.15    1.63
   1   5  10   23.92    1.90
  -1   5 -10   20.98    0.88
  -1   5 -10   23.96    1.90
   1  -5  11   20.29    1.57
   1   5  11   27.06    1.77
   1  -5  11   23.91    1.73
   1   5  11   24.21    1.93
  -1   5 -11   20.01    1.79
  -1   5 -11   21.67    1.79
   1  -5  11   23.31    1.79
   1   5  11   29.86    1.90
   1   5  12   69.61    3.30
   1  -5  12   78.37    3.43
   1   5  12   76.18    3.68
  -1   5 -12   76.16    3.73
   1  -5  12   78.50    3.59
  -1   5 -12   72.43    3.53
   1   5  12   76.98    3.50
   1   5  13  134.45    5.26
   1  -5  13  145.25    5.31
   1  -5  13  147.47    5.79
  -1   5 -13  135.25    5.46
   1   5  13  139.84    5.58
  -1   5 -13  132.76    5.68
   1  -5  13  138.79    5.52
   1   5  13  134.64    5.42
   1  -5  14   23.29    1.84
   1   5  14   22.37    1.80
   1  -5  14   19.69    1.71
   1  -5  14   20.79    2.07
  -1   5 -14   22.24    1.91
   1   5  14   20.30    1.08
   1   5  14   18.81    1.80
  -1   5 -14   22.88    2.12
   1  -5  14   22.26    1.91
   1   5  14   22.46    1.87
   1  -5  15  220.39    7.82
   1   5  15  225.03    7.86
   1  -5  15  215.16    7.67
   1  -5  15  211.25    8.19
   1   5  15  222.47    6.49
  -1   5 -15  221.60    7.97
   1   5  15  223.75    8.00
  -1   5 -15  232.16    8.43
   1   5  15  216.20    7.99
   1  -5  15  226.58    8.12
   1   5  16   97.06    4.45
   1  -5  16   96.41    4.38
   1  -5  16  101.52    4.36
   1  -5  16   96.99    4.82
   1   5  16   99.20    3.15
  -1   5 -16   96.05    4.47
   1   5  16  101.43    4.58
  -1   5 -16   96.00    4.85
   1  -5  16   93.83    4.62
   1   5  16   97.09    4.61
   1  -5  17  418.72   13.63
   1   5  17  477.79   13.94
   1  -5  17  416.08   13.45
   1  -5  17  426.29   14.22
  -1   5 -17  440.60   13.81
   1   5  17  409.50   11.95
   1   5  17  432.32   13.77
   1   5  17  415.09   13.93
  -1   5 -17  458.86   14.50
   1  -5  17  446.70   14.11
   1   5  17  480.12   14.23
   1   5  18   49.89    3.05
   1  -5  18   56.83    3.18
   1  -5  18   55.61    3.01
   1  -5  18   50.73    3.38
  -1   5 -18   51.90    3.13
   1   5  18   45.02    1.70
   1   5  18   45.69    2.94
  -1   5 -18   60.16    3.60
   1   5  18   44.92    3.03
   1   5  18   55.50    3.29
   1  -5  18   48.05    3.19
   1   5  19   13.09    1.61
   1  -5  19   11.03    1.45
   1   5  19   10.67    1.41
   1  -5  19   11.21    1.42
   1  -5  19   12.46    1.85
  -1   5 -19   12.30    1.58
   1   5  19    9.51    1.38
  -1   5 -19   10.20    1.69
   1   5  19   12.59    1.65
   1   5  19   10.15    1.55
   1   5  19   10.01    0.57
   1  -5  19   11.85    1.66
   1  -5  20    3.98    1.13
   1   5  20    4.85    1.13
   1   5  20    5.17    1.15
   1  -5  20    3.82    0.99
   1  -5  20    4.00    1.33
  -1   5 -20    5.05    1.20
   1   5  20    3.53    0.97
  -1   5 -20    2.29    1.16
   1   5  20    3.10    1.11
   1  -5  20    5.05    1.27
   1   5  20    5.98    1.27
   1  -5  21   14.87    2.03
  -1   5 -21   14.94    1.83
   1   5  21   19.61    1.89
  -1   5 -21   14.87    2.10
   1  -5  21   15.96    1.74
   1  -5  22   16.06    2.17
  -1   5 -22   13.70    1.75
   1   5  22   16.26    1.74
  -1   5 -22   17.68    2.20
   1  -5  22   12.78    1.59
   1   5  22   13.68    1.70
   1  -5  23    0.57    1.36
  -1   5 -23   -0.21    1.13
   1   5  23   -0.39    0.89
  -1   5 -23    1.44    1.14
   1   5  23    0.81    0.98
   1  -5  24   16.75    2.42
  -1   5 -24   11.33    1.76
   1   5  24   10.80    1.55
  -1   5 -24   12.34    2.20
   1   5  24   14.64    1.87
   1   5  25    5.96    1.29
  -1   5 -25    5.87    1.42
  -1   5 -25    5.96    1.87
   1  -5  25    4.86    1.85
   1   5  25    6.87    1.51
   1  -5  26   27.09    3.10
  -1   5 -26   35.70    2.80
   1   5  26   32.69    2.69
  -1   5 -26   22.50    2.81
   1   5  26   29.91    2.72
  -1   5 -27   -0.68    1.75
   1   5  27   -0.72    1.55
   1  -5  27    0.33    1.52
  -1   5 -27    0.45    1.29
   1   5  28   14.52    2.19
   1  -5  28   17.46    2.67
  -1   5 -28   13.15    2.06
  -1   5 -29    6.88    2.19
   1  -5  29   12.12    2.50
   1   5  29    7.87    1.84
  -1   5 -29    9.62    1.79
  -1   5 -30    6.72    2.31
   1  -5  30    4.63    2.12
   1   5  30    3.39    1.75
  -1   5 -30    6.92    1.66
   1   5  31   42.88    3.50
   1  -5  31   44.88    4.23
  -1   5 -31   37.59    3.13
   1  -5  32   15.34    2.83
   1   5  32   11.69    2.20
   1  -5  33    0.38    1.98
  -1  -6  32    1.57    2.06
  -1   6  32    0.84    1.65
   1   6 -32    1.37    1.58
   1   6 -31   10.58    2.58
  -1   6  31   12.33    2.18
  -1  -6  31    7.67    2.45
   1   6 -31   12.62    2.15
   1   6 -30   -1.10    1.88
  -1   6  30    0.27    1.41
  -1  -6  30    0.75    1.60
   1   6 -30   -0.82    1.35
  -1  -6  29   10.17    2.38
   1   6 -29    7.48    2.21
  -1   6  29   10.50    1.94
   1   6 -29    9.41    1.87
  -1  -6  28    1.41    1.60
   1   6 -28    2.07    1.79
  -1   6  28    1.78    1.32
   1   6 -28    0.80    1.26
  -1  -6  27   12.69    2.44
   1   6 -27   12.03    1.95
   1   6 -27   14.64    2.51
  -1   6  27   14.36    2.07
  -1  -6  26   43.74    3.91
   1   6 -26   42.18    3.38
  -1   6  26   47.41    3.31
   1   6 -26   51.71    4.17
  -1   6  26   49.10    3.45
  -1  -6  25   45.57    3.90
   1   6 -25   38.62    3.23
  -1   6  25   41.43    3.10
   1   6 -25   49.62    3.86
  -1   6  25   42.76    3.24
  -1   6  24   54.65    3.56
  -1  -6  24   48.99    3.95
   1   6 -24   61.05    3.92
  -1   6  24   57.88    3.57
   1   6 -24   56.06    4.15
  -1   6  24   47.65    1.99
  -1   6  23    1.49    1.20
  -1   6  23    2.98    0.66
   1   6 -23    1.93    1.32
   1   6 -23    2.58    1.60
  -1  -6  23    2.39    1.69
  -1  -6  22   16.99    2.61
   1   6 -22   14.39    2.07
  -1   6  22   16.33    1.13
  -1   6  22   17.59    1.98
   1   6 -22   18.18    2.31
  -1  -6  22   19.40    1.93
  -1  -6  21    7.19    1.77
   1   6 -21   10.36    1.72
  -1   6  21    8.31    0.84
  -1   6  21    6.17    1.34
   1   6 -21    6.87    1.72
  -1  -6  21    7.84    1.41
  -1  -6  20   -0.20    0.87
  -1   6  20    2.66    1.11
  -1  -6  20    0.34    0.81
  -1  -6  20   -0.27    1.02
  -1   6  20    0.46    0.47
   1   6 -20    0.90    1.10
  -1   6  20    0.81    0.87
   1   6 -20   -0.51    0.93
  -1   6  20    0.89    1.04
  -1   6  20    0.86    1.04
  -1  -6  20   -0.22    0.84
  -1   6  19    1.95    0.90
  -1  -6  19    1.74    0.92
  -1  -6  19    2.29    0.86
  -1  -6  19    1.27    1.05
   1   6 -19    2.18    1.08
  -1   6  19    2.25    0.57
  -1   6  19    1.99    0.95
   1   6 -19    1.69    1.26
  -1   6  19    2.15    1.01
  -1  -6  19    1.72    0.99
  -1   6  19    3.07    1.06
  -1   6  18   10.02    1.48
  -1  -6  18    7.34    1.38
  -1  -6  18    8.83    1.30
  -1  -6  18   10.44    1.75
  -1   6  18    9.33    0.91
   1   6 -18   11.44    1.73
  -1   6  18    9.23    1.53
  -1   6  18    9.09    1.54
   1   6 -18   11.08    1.68
  -1  -6  18   11.45    1.66
   1   6 -18    9.47    1.60
  -1   6  18   11.28    1.54
  -1  -6  17    6.10    1.24
  -1   6  17    5.63    1.25
  -1  -6  17    6.86    1.24
  -1  -6  17    7.20    1.57
   1   6 -17    7.81    1.56
  -1   6  17    7.04    0.84
  -1   6  17    9.25    1.51
   1   6 -17    6.81    1.49
   1   6 -17    6.31    1.34
  -1   6  17    8.30    1.43
  -1  -6  17    8.14    1.44
   1  -6 -17    8.46    1.57
  -1  -6  16  192.32    7.21
  -1   6  16  201.28    7.32
  -1  -6  16  200.70    7.07
  -1  -6  16  187.51    7.78
   1   6 -16  193.05    7.59
  -1   6  16  197.90    6.41
  -1   6  16  196.29    7.51
   1  -6 -16  204.16    7.87
   1   6 -16  195.82    7.73
   1   6 -16  193.13    7.68
   1  -6 -16  189.23    7.60
  -1  -6  16  191.93    7.43
  -1   6  16  209.88    7.49
  -1  -6  15  166.40    6.29
  -1   6  15  157.79    6.20
  -1  -6  15  166.89    6.11
  -1  -6  15  158.54    6.76
   1   6 -15  169.16    6.70
  -1   6  15  165.41    6.55
   1  -6 -15  156.12    6.76
   1   6 -15  165.44    6.69
  -1  -6  15  158.68    6.38
  -1   6  15  154.30    6.23
   1   6 -15  170.09    6.70
   1  -6 -15  175.93    6.74
  -1   6  14  362.60   11.44
  -1  -6  14  360.37   11.41
  -1  -6  14  350.61   11.25
  -1  -6  14  335.53   11.96
   1   6 -14  355.04   11.89
  -1   6  14  343.82   11.74
   1  -6 -14  362.84   12.17
   1   6 -14  386.12   12.06
  -1   6  14  366.33   11.52
   1   6 -14  348.39   11.75
  -1  -6  14  344.82   11.54
   1  -6 -14  356.59   11.76
  -1   6  13  142.62    5.40
   1   6 -13  145.03    5.90
  -1  -6  13  139.32    5.32
  -1   6  13  137.04    5.77
   1  -6 -13  152.47    6.16
  -1   6  13  122.94    5.29
   1   6 -13  146.67    5.73
  -1  -6  13  136.63    5.50
   1   6 -13  151.76    5.96
  -1   6  12   32.33    2.03
   1   6 -12   31.83    2.34
  -1  -6  12   30.76    2.00
   1   6 -12   28.63    1.18
   1  -6 -12   26.09    2.25
  -1   6  12   28.32    2.25
   1   6 -12   27.70    2.09
  -1   6  12   28.09    1.94
  -1  -6  12   26.69    1.99
   1   6 -12   30.17    2.21
  -1   6  11   27.98    1.81
  -1  -6  11   29.13    1.84
   1   6 -11   32.32    2.24
   1  -6 -11   26.28    2.24
   1   6 -11   26.73    1.23
  -1   6  11   26.08    2.07
  -1  -6  11   26.79    1.81
  -1  -6  11   31.51    2.00
   1   6 -11   26.31    1.92
  -1   6  11   27.06    1.81
   1  -6 -11   28.38    1.93
   1   6 -11   27.79    2.08
  -1   6  10    6.72    0.93
  -1  -6  10    6.30    0.83
   1  -6 -10    8.68    1.33
   1   6 -10    6.73    0.63
  -1   6  10    7.27    1.13
  -1  -6  10    8.14    1.04
  -1   6  10    6.75    0.91
   1  -6 -10    6.01    0.95
  -1  -6  10    5.38    0.86
   1   6 -10    6.29    1.01
   1  -6 -10    6.45    0.44
  -1   6   9   86.48    3.38
  -1  -6   9   82.32    3.31
  -1   6   9   88.60    3.98
   1   6  -9   80.78    2.99
  -1  -6   9   80.18    3.48
   1  -6  -9   77.03    3.48
  -1  -6   9   84.89    3.44
  -1   6   9   83.40    3.33
   1   6  -9   83.29    3.54
   1  -6  -9   83.16    2.69
  -1  -6   8  140.50    5.03
  -1  -6   8  142.90    4.75
  -1   6   8  139.16    4.75
  -1  -6   8  139.72    4.82
   1   6  -8  143.55    4.94
  -1   6   8  126.28    4.65
   1  -6  -8  123.85    4.79
  -1   6   8  132.37    5.42
   1   6  -8  140.05    4.56
  -1  -6   7   30.16    1.85
  -1   6   7   34.20    1.90
   1   6  -7   28.62    1.60
  -1   6   7   30.96    1.47
  -1   6   7   31.61    1.62
  -1  -6   7   29.54    1.57
  -1   6   7   33.12    1.64
  -1  -6   7   30.72    1.67
   1   6  -7   30.95    1.75
   1  -6  -7   30.07    1.69
   1   6  -6    7.18    0.99
  -1   6   6    5.56    0.86
  -1  -6   6    7.05    0.91
   1  -6  -6    6.09    1.10
   1   6  -6    8.29    0.86
  -1   6   6    8.06    0.70
  -1  -6   6    9.06    0.79
  -1   6   6    8.08    0.76
   1   6  -6    7.83    1.14
   1   6  -6    8.12    0.83
   1  -6  -6    7.34    0.77
  -1   6   5    4.27    0.74
   1   6  -5    4.34    0.79
  -1  -6   5    5.46    0.86
   1  -6  -5    5.70    1.06
   1   6  -5    5.05    0.74
  -1   6   5    6.65    0.64
  -1  -6   5    4.41    0.81
  -1   6   5    4.73    0.56
  -1  -6   5    4.48    0.53
   1   6  -5    4.44    0.64
   1   6  -5    6.33    0.96
   1  -6  -5    4.51    0.57
  -1   6   4    3.16    0.73
   1   6  -4    2.93    0.70
  -1  -6   4    3.38    0.76
   1   6  -4    3.38    0.69
   1  -6  -4    4.73    0.97
  -1   6   4    4.29    0.57
  -1  -6   4    2.13    0.61
  -1   6   4    3.46    0.45
  -1  -6   4    3.19    0.43
   1   6  -4    3.29    0.81
   1  -6  -4    2.37    0.43
   1   6  -4    3.81    0.49
   1   6  -3  540.07   15.80
  -1   6   3  527.35   15.91
  -1  -6   3  563.91   16.00
   1   6  -3  544.65   16.05
   1  -6  -3  571.30   16.58
   1   6  -3  564.33   16.00
  -1   6   3  533.99   16.36
   1  -6  -3  538.07   15.50
  -1  -6   3  545.47   15.79
  -1   6   3  551.90   15.43
  -1   6   3  532.64   15.05
  -1  -6   3  550.89   15.06
   1   6  -3  553.88   15.18
   1   6  -3  528.78   16.23
   1  -6  -3  565.49   15.08
  -1  -6   2    1.65    0.62
  -1   6   2    1.14    0.59
   1   6  -2    0.10    0.60
   1  -6  -2    0.41    0.78
  -1  -6   2    0.67    0.46
   1  -6  -2    0.87    0.42
  -1   6   2    1.10    0.46
   1   6  -2    0.39    0.49
  -1  -6   2    1.02    0.22
   1   6  -2    0.35    0.61
   1   6  -2    0.77    0.25
   1  -6  -1 1852.60   51.08
  -1   6   1 1836.87   50.18
   1   6  -1 1851.35   50.22
  -1  -6   1 1797.00   50.18
   1  -6  -1 1879.52   50.23
  -1   6   1 1853.03   50.58
  -1  -6   1 1817.37   50.59
   1   6  -1 1890.32   50.85
   1  -6   0   27.92    1.87
   1   6   0   29.04    1.44
  -1   6   0   28.69    1.51
  -1  -6   0   28.22    1.40
   1  -6   0   29.58    1.56
  -1   6   0   28.69    1.74
  -1  -6   0   27.59    1.70
   1   6   0   29.03    1.78
  -1   6  -1  733.76   21.25
   1  -6   1  736.84   21.41
   1   6   1  750.08   20.52
  -1   6  -1  745.41   20.85
   1  -6   1  751.40   20.83
  -1  -6  -1  728.57   20.49
   1  -6   2  191.76    6.70
  -1   6  -2  207.66    6.86
   1  -6   2  218.58    7.01
   1  -6   2  208.28    6.61
  -1   6  -2  215.56    6.65
   1   6   2  214.87    6.16
  -1  -6  -2  223.31    6.21
   1  -6   2  197.49    5.75
   1  -6   2  208.45    5.87
   1   6   3  167.81    5.63
   1  -6   3  150.57    5.53
   1  -6   3  162.91    5.61
  -1  -6  -3  159.00    4.89
  -1   6  -3  173.27    5.62
  -1   6  -3  161.99    5.50
   1   6   3  160.43    4.85
   1  -6   3  160.57    5.42
   1  -6   3  161.66    4.68
   1   6   3  162.10    4.70
   1  -6   3  159.10    4.82
   1   6   3  164.70    4.78
   1   6   4  127.52    4.74
   1  -6   4  134.91    4.78
  -1   6  -4  126.90    4.59
   1  -6   4  133.05    4.73
  -1   6  -4  130.13    4.71
   1   6   4  130.03    3.98
   1  -6   4  134.37    4.00
   1   6   4  125.97    3.98
   1  -6   4  130.96    4.15
   1   6   4  133.58    4.09
   1  -6   5  706.05   20.54
   1  -6   5  717.58   20.39
  -1   6  -5  716.31   20.30
   1   6   5  690.05   19.64
  -1   6  -5  710.62   20.63
   1  -6   5  712.66   19.80
   1   6   5  705.08   19.82
   1  -6   5  740.39   20.03
   1   6   5  771.92   19.99
  -1   6  -6  193.23    6.67
   1  -6   6  199.63    6.61
   1  -6   6  199.26    6.29
  -1   6  -6  194.90    6.21
   1   6   6  198.96    5.68
   1  -6   6  195.78    5.97
   1   6   6  203.31    6.01
   1  -6   6  193.32    6.16
  -1   6  -7 1464.94   40.51
   1  -6   7 1435.81   40.32
   1   6   7 1438.95   39.74
   1  -6   7 1451.16   39.71
   1  -6   7 1486.88   40.00
   1   6   7 1465.98   39.89
   1   6   7 1440.06   39.29
  -1   6  -7 1433.12   39.74
   1   6   7 1484.43   40.91
  -1   6  -8  197.77    7.08
   1  -6   8  204.42    6.91
   1  -6   8  202.04    6.44
   1   6   8  199.97    6.48
   1  -6   8  197.94    6.65
   1   6   8  208.51    6.64
  -1   6  -8  202.42    6.26
   1   6   8  198.91    7.35
   1  -6   9 1095.19   30.19
  -1   6  -9 1063.92   30.44
   1   6   9 1084.60   30.70
  -1   6  -9 1072.92   29.26
   1  -6   9 1085.68   29.75
   1   6   9 1065.96   29.76
   1  -6   9 1093.31   30.02
   1   6   9  983.41   29.83
   1  -6  10   71.53    3.33
  -1   6 -10   74.14    3.61
  -1  -6 -10   68.59    2.30
   1   6  10   70.07    3.64
  -1   6 -10   69.93    2.48
   1   6  10   66.47    3.05
   1  -6  10   71.30    3.10
  -1   6 -10   72.76    3.62
   1  -6  10   73.53    3.31
   1   6  10   77.77    3.28
   1   6  11   22.03    1.70
   1  -6  11   21.41    1.72
  -1   6 -11   20.16    1.80
   1  -6  11   21.11    1.69
   1  -6  11   19.88    1.84
   1   6  11   19.02    1.51
   1  -6  11   21.99    1.55
   1   6  11   19.74    1.85
  -1   6 -11   20.64    0.95
  -1   6 -11   22.37    1.94
   1   6  12   18.13    1.52
   1  -6  12   16.79    1.76
   1  -6  12   16.98    1.56
   1   6  12   22.34    1.94
   1   6  12   21.69    1.71
   1  -6  12   17.32    1.61
  -1   6 -12   18.17    1.80
  -1   6 -12   20.45    1.89
   1   6  13   65.80    2.98
   1  -6  13   59.13    2.95
   1  -6  13   60.03    3.33
   1   6  13   61.94    3.31
  -1   6 -13   63.17    3.41
   1  -6  13   64.14    3.12
   1   6  13   61.45    3.02
  -1   6 -13   60.27    3.24
   1  -6  14   25.67    1.98
   1   6  14   26.18    1.96
   1  -6  14   29.87    2.12
   1  -6  14   23.86    2.19
  -1   6 -14   32.09    2.39
   1   6  14   26.32    2.19
  -1   6 -14   27.36    2.36
   1   6  14   26.56    2.05
   1  -6  14   29.09    2.19
   1   6  15    1.06    0.86
   1  -6  15    1.19    0.90
   1  -6  15    0.45    0.85
   1  -6  15    2.66    1.14
  -1   6 -15    0.93    0.93
   1   6  15    1.41    0.47
   1   6  15    0.19    1.03
  -1   6 -15    0.62    1.02
   1  -6  15    0.70    0.92
   1   6  15    0.67    0.90
   1  -6  16    0.80    0.91
   1   6  16    1.13    0.91
   1  -6  16    0.63    0.89
   1  -6  16    1.51    1.06
  -1   6 -16    1.15    1.00
   1   6  16    1.52    0.48
   1   6  16    1.90    1.06
  -1   6 -16    1.75    1.16
   1   6  16    1.07    0.97
   1  -6  16    1.50    1.03
   1  -6  17   25.07    2.05
   1   6  17   28.16    2.14
   1  -6  17   25.59    2.06
   1  -6  17   27.82    2.48
   1   6  17   26.21    1.20
  -1   6 -17   25.38    2.22
   1   6  17   20.70    2.03
   1   6  17   24.84    2.21
  -1   6 -17   29.01    2.57
   1   6  17   24.77    2.15
   1  -6  17   20.93    2.10
   1   6  18    3.07    1.02
   1  -6  18    4.62    1.08
   1  -6  18    3.71    1.00
   1  -6  18    3.08    1.20
   1   6  18    2.26    0.38
  -1   6 -18    2.84    1.15
   1   6  18    2.37    0.94
  -1   6 -18    3.87    1.17
   1   6  18    4.28    1.10
   1  -6  18    4.17    1.19
   1   6  18    2.20    1.09
   1  -6  19    0.93    0.83
   1   6  19    1.71    0.90
   1  -6  19    0.35    0.88
   1   6  19    0.46    0.81
   1  -6  19    0.99    1.00
   1   6  19    0.26    0.24
  -1   6 -19    0.42    0.93
   1   6  19    1.80    0.91
   1   6  19   -0.22    0.86
  -1   6 -19    1.26    1.06
   1   6  19    1.47    0.95
   1  -6  19   -0.22    0.90
   1   6  20   10.34    1.53
   1  -6  20   10.60    1.50
   1  -6  20   13.00    1.57
   1   6  20    6.55    1.16
   1  -6  20    8.00    1.63
  -1   6 -20   10.71    1.62
   1   6  20   11.18    1.56
  -1   6 -20    8.19    1.59
   1  -6  20    9.39    1.63
   1   6  20    8.13    1.55
   1  -6  21   12.11    1.92
  -1   6 -21   12.30    1.76
   1   6  21   16.04    1.83
  -1   6 -21   11.57    1.92
   1  -6  21   12.49    1.60
   1   6  21   11.65    1.50
   1  -6  22    2.52    1.41
  -1   6 -22    1.80    1.15
   1   6  22    0.63    0.92
  -1   6 -22    0.86    1.25
   1   6  22    1.10    0.95
   1  -6  23    5.23    1.67
  -1   6 -23    5.73    1.54
   1   6  23    7.83    1.37
  -1   6 -23    7.15    1.63
   1   6  23    7.32    1.39
   1  -6  24    0.90    1.34
  -1   6 -24    0.47    1.15
   1   6  24   -0.21    1.10
  -1   6 -24   -0.93    1.58
   1   6  24    0.81    1.05
   1   6  25    6.94    1.43
  -1   6 -25    9.78    1.80
  -1   6 -25    6.73    1.97
   1  -6  25    8.74    1.99
   1   6  25    7.17    1.51
   1  -6  26   26.46    3.07
  -1   6 -26   27.12    2.59
   1   6  26   21.26    2.27
  -1   6 -26   24.35    3.07
   1   6  26   23.25    2.34
   1  -6  27   28.00    3.23
  -1   6 -27   32.45    3.42
   1   6  27   33.57    2.87
  -1   6 -27   33.14    2.93
  -1   6 -28    4.65    2.04
   1   6  28    4.22    1.54
   1  -6  28    2.40    1.94
  -1   6 -28    1.24    1.44
  -1   6 -29   16.25    2.68
   1   6  29   22.40    2.48
   1  -6  29   16.23    2.83
  -1   6 -29   19.75    2.38
  -1   6 -30    3.42    2.19
   1  -6  30   -0.36    2.09
   1   6  30   -0.74    1.53
  -1   6 -30    0.25    1.45
  -1   6 -31   51.63    4.71
   1   6  31   49.41    3.69
   1  -6  31   56.94    4.77
  -1   6 -31   56.43    3.89
   1  -6  32    1.14    2.28
  -1   6 -32    2.02    1.66
   1   7 -32   27.33    3.73
  -1  -7  32   24.71    3.58
   1   7 -32   26.54    3.02
   1   7 -31    5.40    2.18
  -1   7  31    5.48    1.91
  -1  -7  31    2.72    2.29
   1   7 -31    1.47    1.56
   1   7 -30    1.50    1.70
  -1  -7  30    2.66    1.91
  -1   7  30   -1.02    1.42
   1   7 -30    1.75    1.59
  -1  -7  29    0.74    1.81
   1   7 -29    1.82    1.79
  -1   7  29    2.25    1.36
   1   7 -29    0.87    1.41
  -1  -7  28    1.08    1.71
   1   7 -28   -0.71    1.29
  -1   7  28    0.49    1.14
   1   7 -28    1.14    1.20
  -1  -7  27    2.79    1.64
   1   7 -27    4.43    1.77
  -1   7  27    5.20    1.44
   1   7 -27    5.06    1.64
  -1  -7  26    5.08    1.85
   1   7 -26    3.94    1.73
  -1   7  26    8.01    1.75
   1   7 -26    8.02    1.84
  -1  -7  25   14.42    2.46
   1   7 -25   15.22    2.25
   1   7 -25   12.11    2.27
  -1   7  25   15.62    2.07
  -1  -7  24  105.63    5.99
   1   7 -24   97.52    5.42
  -1   7  24   97.18    5.13
   1   7 -24  109.83    5.94
  -1   7  24   99.15    4.94
  -1   7  23   29.05    2.70
   1   7 -23   34.93    3.12
  -1   7  23   26.21    1.42
   1   7 -23   31.54    3.08
  -1  -7  23   25.38    2.96
  -1   7  22   63.05    3.93
  -1   7  22   64.36    2.59
   1   7 -22   68.45    4.24
   1   7 -22   73.72    4.57
  -1  -7  22   75.03    4.62
  -1  -7  21   13.92    2.19
   1   7 -21   17.20    2.18
  -1   7  21   16.98    1.18
  -1   7  21   14.04    1.91
   1   7 -21   15.73    2.24
  -1  -7  21   13.28    1.74
  -1  -7  20    8.96    1.45
  -1   7  20    7.84    1.47
  -1  -7  20    7.95    1.45
  -1  -7  20    6.82    1.71
   1   7 -20    6.32    1.54
  -1   7  20    9.11    0.90
  -1   7  20    8.80    1.55
   1   7 -20   10.07    1.90
  -1  -7  20    5.81    1.37
  -1   7  20   10.60    1.68
  -1   7  19   30.38    2.46
  -1  -7  19   26.79    2.28
  -1  -7  19   29.68    2.25
  -1  -7  19   22.50    2.51
  -1   7  19   28.38    1.63
   1   7 -19   31.51    2.72
  -1   7  19   24.05    2.33
   1   7 -19   31.97    2.81
  -1   7  19   29.24    2.55
  -1   7  19   31.69    2.52
  -1  -7  19   25.57    2.39
  -1  -7  18   55.60    3.31
  -1   7  18   62.26    3.43
  -1  -7  18   59.05    3.25
  -1  -7  18   59.26    3.93
   1   7 -18   62.36    3.76
  -1   7  18   57.14    2.58
  -1   7  18   61.19    3.62
   1   7 -18   59.26    3.79
  -1   7  18   59.23    3.48
  -1  -7  18   65.27    3.69
  -1   7  17   93.37    4.34
  -1  -7  17   98.31    4.41
  -1  -7  17   93.34    4.21
  -1  -7  17   85.13    4.83
  -1   7  17   80.00    3.43
   1   7 -17   94.57    4.80
  -1   7  17   95.49    4.67
   1   7 -17   89.92    4.78
  -1  -7  17   84.45    4.36
  -1   7  17   96.12    4.44
  -1   7  16  103.61    4.54
  -1  -7  16  100.99    4.53
  -1  -7  16   98.71    4.44
  -1  -7  16   95.89    5.10
   1   7 -16  104.29    5.08
  -1   7  16  106.24    4.98
   1   7 -16  107.06    5.13
   1   7 -16  107.34    4.98
  -1   7  16   91.94    4.51
  -1  -7  16  102.49    4.75
  -1  -7  15   36.22    2.36
   1   7 -15   30.33    2.58
  -1  -7  15   34.80    2.34
  -1   7  15   34.28    2.29
   1  -7 -15   28.43    2.69
  -1   7  15   32.32    2.55
   1   7 -15   33.31    2.64
  -1  -7  15   33.20    2.41
   1   7 -15   28.93    2.43
  -1   7  15   30.62    2.29
  -1   7  14    6.35    1.13
  -1  -7  14    6.41    1.10
   1   7 -14   10.83    1.68
  -1  -7  14    8.37    1.28
   1  -7 -14    7.81    1.58
  -1   7  14    7.58    1.42
   1  -7 -14    6.07    1.23
  -1  -7  14    6.09    1.23
   1   7 -14    6.68    1.23
  -1   7  14    8.99    1.28
   1   7 -14    8.24    1.50
  -1  -7  13    0.40    0.50
  -1   7  13    2.69    0.82
   1   7 -13    4.95    1.38
   1  -7 -13    2.24    1.13
  -1   7  13    2.15    0.97
   1   7 -13    3.75    0.46
  -1  -7  13    3.13    0.92
   1   7 -13    2.93    1.01
  -1  -7  13    4.63    0.95
  -1   7  13    4.03    0.93
   1   7 -13    2.30    1.13
  -1   7  12    1.00    0.69
  -1  -7  12    0.83    0.73
   1  -7 -12    2.18    1.07
  -1   7  12    1.15    0.91
   1   7 -12    1.52    0.45
  -1  -7  12    3.17    0.88
   1   7 -12    0.75    0.77
   1   7 -12    1.92    0.97
  -1   7  12    1.41    0.75
   1   7 -12    0.55    0.80
  -1  -7  11   45.53    2.41
  -1   7  11   48.09    2.47
   1   7 -11   44.65    2.91
   1  -7 -11   49.08    3.19
  -1   7  11   51.62    3.06
   1   7 -11   49.47    2.03
  -1  -7  11   46.85    2.58
  -1  -7  11   46.75    2.53
   1   7 -11   41.56    2.51
   1  -7 -11   45.39    2.59
  -1   7  11   50.65    2.53
   1  -7 -11   46.03    1.66
  -1  -7  10  133.74    4.87
  -1   7  10  137.21    4.91
  -1   7  10  142.59    5.74
   1   7 -10  135.08    4.55
  -1  -7  10  133.10    5.14
  -1   7  10  133.13    4.90
   1   7 -10  134.56    5.12
   1  -7 -10  141.57    5.16
  -1  -7  10  131.71    4.98
   1  -7 -10  136.38    4.20
  -1   7   9  131.03    4.83
  -1  -7   9  118.01    4.75
  -1  -7   9  125.19    4.47
  -1   7   9  122.50    4.46
   1  -7  -9  123.20    4.61
   1   7  -9  122.08    4.64
  -1   7   9  126.44    4.48
  -1  -7   9  125.11    4.56
  -1   7   9  118.71    4.12
  -1   7   9  126.36    5.32
   1   7  -9  126.82    4.33
  -1  -7   8    8.38    1.07
  -1   7   8    8.58    1.07
   1   7  -8    7.96    0.89
  -1   7   8    8.15    1.29
  -1   7   8    8.46    0.76
  -1  -7   8    6.30    0.77
  -1   7   8    6.66    0.80
   1  -7  -8    5.91    0.84
   1   7  -8    6.48    0.85
  -1  -7   8    6.28    0.81
  -1   7   7   24.19    1.69
  -1  -7   7   23.73    1.69
   1   7  -7   18.11    1.36
   1  -7  -7   17.89    1.85
  -1   7   7   19.57    1.16
  -1  -7   7   19.46    1.23
  -1   7   7   21.96    1.27
   1   7  -7   18.45    1.30
   1   7  -7   21.51    1.85
   1  -7  -7   22.57    1.36
   1   7  -6   54.99    2.74
  -1  -7   6   62.07    2.83
  -1   7   6   52.74    2.64
   1  -7  -6   54.01    3.19
   1   7  -6   53.69    2.52
  -1   7   6   55.71    2.19
  -1  -7   6   52.33    2.68
  -1  -7   6   54.10    2.16
  -1   7   6   52.08    2.14
   1   7  -6   53.81    2.29
   1  -7  -6   53.35    2.23
   1   7  -6   60.55    3.14
   1   7  -5   61.07    2.88
  -1   7   5   60.95    2.91
  -1  -7   5   63.12    2.94
   1  -7  -5   61.66    3.42
   1   7  -5   61.37    2.82
  -1   7   5   59.64    2.41
  -1  -7   5   62.89    2.89
  -1   7   5   62.16    2.28
  -1  -7   5   63.82    2.30
   1   7  -5   60.99    3.21
   1   7  -5   68.37    2.45
   1  -7  -5   64.30    2.35
  -1  -7   4   28.61    1.89
   1   7  -4   32.03    1.86
  -1   7   4   28.04    1.82
   1   7  -4   32.91    1.91
   1  -7  -4   31.34    2.28
  -1   7   4   32.23    1.56
  -1  -7   4   29.81    1.78
  -1   7   4   29.28    1.25
  -1  -7   4   30.15    1.26
   1   7  -4   31.27    2.11
   1   7  -4   31.05    1.36
  -1   7   3   10.57    1.18
   1   7  -3   10.87    1.08
  -1  -7   3    9.29    1.10
   1   7  -3   11.39    1.21
   1  -7  -3   10.93    1.43
   1  -7  -3    9.18    0.88
  -1  -7   3   11.73    1.07
  -1   7   3   12.12    0.94
  -1  -7   3   10.91    0.60
  -1   7   3   11.30    0.58
   1   7  -3   10.80    1.33
   1   7  -3   11.69    0.66
   1   7  -2   22.56    1.67
   1  -7  -2   18.81    1.83
   1  -7  -2   19.81    1.33
  -1   7   2   18.87    1.23
  -1  -7   2   17.76    1.33
  -1   7   2   18.16    1.61
   1   7  -2   18.65    1.41
  -1  -7   2   17.13    1.53
   1   7  -2   16.91    1.65
   1  -7  -1  180.90    6.64
   1   7  -1  181.70    6.35
   1   7  -1  179.85    5.80
   1  -7  -1  174.01    5.78
  -1  -7   1  170.73    5.71
  -1   7   1  181.33    5.76
  -1  -7   1  179.69    6.18
  -1   7   1  174.66    6.19
   1   7  -1  181.26    6.42
  -1   7   0 1493.96   42.63
   1  -7   0 1555.24   42.85
   1   7   0 1519.16   41.81
   1  -7   0 1571.47   42.02
  -1  -7   0 1506.34   41.75
  -1   7   0 1537.26   41.95
  -1   7   0 1445.65   42.38
  -1  -7   0 1587.61   42.46
   1   7   0 1552.24   42.62
  -1   7  -1  380.55   11.75
   1  -7   1  374.15   11.91
  -1   7  -1  386.97   11.29
   1  -7   1  378.65   11.24
  -1  -7  -1  364.15   10.91
   1   7   1  383.33   10.95
  -1   7  -2 1620.16   44.13
   1  -7   2 1612.59   44.29
  -1  -7  -2 1620.53   43.27
   1   7   2 1577.79   43.23
  -1   7  -2 1608.45   43.78
   1  -7   2 1573.66   43.71
   1  -7   2 1505.95   43.94
   1   7   3  438.85   12.63
   1  -7   3  446.30   12.54
   1  -7   3  421.68   12.60
  -1   7  -3  419.26   12.49
  -1   7  -3  424.35   12.35
   1  -7   3  400.31   12.27
  -1  -7  -3  419.17   11.69
   1   7   3  418.21   11.63
   1  -7   3  412.71   11.25
   1   7   3  415.10   11.28
   1  -7   3  385.80   11.38
   1   7   3  388.82   11.28
   1   7   4  519.57   15.62
   1  -7   4  513.22   15.54
  -1   7  -4  519.14   15.48
   1  -7   4  539.62   15.59
   1  -7   4  533.13   15.47
  -1   7  -4  514.64   15.49
   1   7   4  529.26   14.65
   1  -7   4  519.50   14.48
   1   7   4  527.77   14.50
   1   7   4  549.36   14.60
   1  -7   4  501.30   14.65
   1   7   5    1.71    0.77
   1  -7   5    2.00    0.79
  -1   7  -5    2.68    0.75
   1  -7   5    1.99    0.74
   1   7   5    2.27    0.42
   1  -7   5    0.92    0.68
  -1   7  -5    2.27    0.79
   1  -7   5    2.31    0.44
   1   7   5    1.69    0.40
   1   7   5    2.60    0.47
   1  -7   5    2.60    0.49
   1  -7   6  418.58   13.18
   1   7   6  415.06   13.20
  -1   7  -6  417.59   13.25
  -1   7  -6  441.41   12.92
   1   7   6  443.93   12.20
   1   7   6  446.60   12.40
   1  -7   6  426.08   12.34
   1   7   6  436.61   12.47
   1  -7   6  437.94   12.59
  -1   7  -7  311.56   10.02
   1  -7   7  297.13    9.83
  -1   7  -7  309.13    9.43
   1   7   7  315.35    8.84
   1  -7   7  304.38    9.12
   1   7   7  310.87    9.17
   1  -7   7  301.59    9.34
   1   7   7  312.55    9.27
  -1   7  -8   24.82    2.00
   1  -7   8   23.41    1.88
   1   7   8   32.76    2.33
  -1   7  -8   29.72    1.64
   1   7   8   28.57    1.31
   1   7   8   34.30    1.80
   1  -7   8   30.73    1.77
   1   7   8   29.55    1.61
   1  -7   8   28.96    1.59
   1  -7   9  335.59   10.20
   1   7   9  335.13   10.24
   1  -7   9  331.57   10.75
  -1   7  -9  339.30   11.04
   1  -7   9  334.01   10.47
   1   7   9  339.49   10.37
   1   7   9  353.34    9.71
  -1   7  -9  329.16   10.01
   1   7   9  342.75   11.32
   1   7  10  216.86    7.20
   1  -7  10  217.39    7.14
   1   7  10  224.74    8.16
  -1   7 -10  222.75    6.77
  -1   7 -10  223.18    7.92
   1  -7  10  220.94    7.63
   1  -7  10  217.57    7.41
  -1   7 -10  210.26    8.00
   1   7  10  231.31    7.35
  -1  -7 -11  390.14   11.01
  -1   7 -11  385.39   11.23
   1   7  11  391.57   12.86
   1  -7  11  382.74   12.30
  -1   7 -11  388.14   12.67
   1  -7  11  393.55   12.25
  -1   7 -11  402.22   12.88
   1   7  11  416.62   12.17
   1  -7  11  401.93   11.93
   1   7  11  390.11   11.93
   1   7  12  345.01   10.92
   1  -7  12  361.60   11.10
  -1   7 -12  346.36   11.60
   1   7  12  352.13   10.81
   1  -7  12  371.81   11.19
   1   7  12  378.11   11.79
  -1   7 -12  352.42    9.78
  -1   7 -12  355.47   11.69
  -1  -7 -12  326.54    9.48
   1   7  13   38.55    2.33
   1  -7  13   41.04    2.44
  -1   7 -13   39.31    2.69
   1  -7  13   37.85    2.33
   1   7  13   37.07    2.18
   1   7  13   35.52    2.60
  -1   7 -13   30.76    1.15
  -1   7 -13   36.88    2.69
   1   7  14   25.59    1.92
   1  -7  14   23.52    1.82
   1  -7  14   23.12    2.18
   1  -7  14   23.68    1.87
   1   7  14   24.67    2.19
   1   7  14   23.95    1.92
   1  -7  14   22.67    1.92
  -1   7 -14   26.28    2.27
  -1   7 -14   30.89    2.43
   1  -7  15    4.53    0.97
   1   7  15    5.53    1.00
   1  -7  15    4.16    0.99
   1  -7  15    2.35    0.99
   1   7  15    4.08    1.16
  -1   7 -15    3.53    1.29
   1  -7  15    5.08    1.07
  -1   7 -15    2.25    1.07
   1   7  15    5.95    1.08
   1   7  16   38.82    2.53
   1  -7  16   44.26    2.61
   1  -7  16   39.94    2.61
   1  -7  16   39.85    2.92
  -1   7 -16   44.06    2.97
   1   7  16   36.49    1.76
   1   7  16   39.00    2.82
  -1   7 -16   41.14    3.00
   1  -7  16   43.81    2.82
   1   7  16   42.33    2.72
   1  -7  17    0.83    0.81
   1   7  17    0.84    0.84
   1  -7  17    1.71    1.00
   1  -7  17    1.64    1.08
   1   7  17    0.11    0.40
  -1   7 -17    1.08    1.00
   1   7  17   -0.21    0.95
  -1   7 -17    1.45    1.20
   1  -7  17    0.20    0.92
   1   7  17   -0.19    0.89
   1  -7  18   65.25    3.43
   1   7  18   60.56    3.40
   1  -7  18   62.01    3.42
   1  -7  18   57.11    3.78
  -1   7 -18   60.08    3.77
   1   7  18   60.71    2.23
   1   7  18   64.06    3.75
  -1   7 -18   68.43    4.10
   1  -7  18   63.58    3.70
   1   7  18   66.07    3.63
   1   7  19    0.37    0.83
   1  -7  19    0.18    0.91
   1  -7  19    1.28    0.96
   1  -7  19   -0.26    1.10
  -1   7 -19    0.23    1.02
   1   7  19    0.60    0.31
   1   7  19   -0.43    1.18
  -1   7 -19    1.06    1.16
   1   7  19    0.21    1.07
   1  -7  19   -1.30    0.91
   1   7  20    1.37    0.99
   1  -7  20    1.54    0.95
   1   7  20    1.55    0.86
   1  -7  20    0.38    0.96
   1  -7  20    2.93    1.33
  -1   7 -20    0.70    1.08
   1   7  20    1.76    1.11
  -1   7 -20    1.38    1.25
   1  -7  20    0.45    1.18
   1   7  20    2.38    1.22
   1  -7  21   -0.56    1.17
  -1   7 -21   -0.24    1.21
   1   7  21    1.11    1.01
  -1   7 -21    0.29    1.28
   1   7  21   -0.49    1.01
   1  -7  22   -0.29    1.33
  -1   7 -22   -0.25    1.18
   1   7  22    1.80    1.09
  -1   7 -22    1.19    1.39
   1   7  22    2.09    1.08
   1  -7  23    1.50    1.47
  -1   7 -23    1.00    1.25
   1   7  23    1.37    1.14
  -1   7 -23    0.31    1.45
   1   7  23    0.36    0.97
   1  -7  24   50.10    3.98
  -1   7 -24   54.30    3.71
   1   7  24   45.89    3.34
  -1   7 -24   57.95    4.22
   1   7  24   52.95    3.30
  -1   7 -25    0.66    1.57
   1   7  25    1.99    1.15
   1  -7  25    2.88    1.72
  -1   7 -25    1.30    1.31
   1   7  26   11.18    1.72
   1  -7  26   15.50    2.51
  -1   7 -26   14.76    2.06
  -1   7 -27   15.91    2.70
   1   7  27   16.47    2.11
   1  -7  27   14.29    2.59
  -1   7 -27   13.36    2.11
  -1   7 -28    1.10    1.65
   1   7  28    0.22    1.27
   1  -7  28    0.35    1.76
  -1   7 -28    0.81    1.42
  -1   7 -29   -1.89    2.03
   1   7  29   -0.45    1.26
   1  -7  29    2.16    1.69
  -1   7 -29    0.54    1.43
  -1   7 -30    9.72    2.50
   1  -7  30    8.86    2.53
  -1   7 -30    6.57    1.74
  -1   7 -31    5.98    2.60
   1  -7  31    3.41    2.25
  -1   7 -31    3.02    1.63
  -1   7 -32    4.09    2.36
   1  -7  32    0.39    2.23
  -1   7 -32    1.64    1.61
   1   8 -32   27.55    3.76
   1   8 -32   24.27    3.12
   1   8 -31   75.97    5.69
  -1  -8  31   76.90    5.65
   1   8 -31   74.33    5.08
   1   8 -30   19.63    3.24
  -1  -8  30   21.94    3.23
   1   8 -30   25.87    3.02
  -1  -8  29    5.26    2.10
   1   8 -29    7.49    2.27
  -1   8  29    5.20    1.61
   1   8 -29    8.01    1.98
  -1  -8  28    8.78    2.16
   1   8 -28    9.78    2.26
  -1   8  28    5.77    1.51
   1   8 -28    2.44    1.53
  -1  -8  27    2.84    1.50
   1   8 -27    1.76    1.72
  -1   8  27    3.59    1.22
   1   8 -27    3.31    1.72
  -1  -8  26    1.04    1.67
   1   8 -26    4.45    1.57
  -1   8  26   -0.65    1.02
   1   8 -26    0.30    1.52
  -1  -8  25   11.38    2.32
   1   8 -25   12.26    2.30
  -1   8  25   10.05    1.67
   1   8 -25    8.75    1.93
   1   8 -24    5.15    1.69
  -1  -8  24    7.46    2.13
   1   8 -24    5.14    1.92
   1   8 -23   19.93    2.49
  -1  -8  23   17.54    2.66
   1   8 -23   21.46    2.84
  -1   8  22   18.99    1.24
   1   8 -22   19.53    2.40
   1   8 -22   18.00    2.44
  -1  -8  22   18.44    2.50
  -1   8  21   15.81    2.11
   1   8 -21   18.03    2.24
  -1   8  21   15.47    1.16
   1   8 -21   16.80    2.36
  -1  -8  21   14.59    2.26
  -1  -8  20    0.44    1.07
  -1   8  20    0.21    1.10
  -1  -8  20    0.84    1.40
   1   8 -20    0.26    1.25
  -1   8  20    0.97    0.59
  -1   8  20    0.24    1.09
   1   8 -20    0.28    1.26
  -1  -8  20    0.78    0.94
  -1   8  20    0.39    1.09
  -1   8  19   15.07    1.78
  -1  -8  19   15.42    1.74
  -1  -8  19   16.31    1.84
  -1  -8  19   14.56    2.15
   1   8 -19   17.73    2.21
  -1   8  19   15.45    1.25
  -1   8  19   17.27    2.13
   1   8 -19   19.79    2.35
  -1   8  19   12.93    1.74
  -1  -8  19   14.39    1.82
  -1  -8  18   67.26    3.60
   1   8 -18   64.30    4.09
  -1   8  18   65.49    2.91
  -1   8  18   72.88    3.72
  -1  -8  18   54.79    3.39
  -1   8  18   67.04    4.00
   1   8 -18   65.76    4.17
  -1  -8  18   71.66    3.84
  -1   8  18   68.75    3.73
  -1  -8  17   43.38    2.75
   1   8 -17   48.01    3.30
  -1   8  17   38.41    2.63
  -1  -8  17   39.78    2.67
  -1   8  17   44.06    3.14
   1   8 -17   38.91    3.16
  -1   8  17   38.81    2.67
  -1  -8  17   40.22    2.76
  -1  -8  16   17.83    1.73
  -1   8  16   16.23    1.70
   1   8 -16   19.44    2.25
  -1  -8  16   19.49    1.83
  -1   8  16   21.51    2.17
  -1   8  16   17.60    1.77
  -1  -8  16   18.89    1.89
   1   8 -16   17.01    2.11
  -1  -8  15    2.67    0.87
  -1   8  15    3.47    0.99
   1   8 -15    1.84    1.04
  -1  -8  15    0.49    0.87
  -1   8  15    0.22    1.10
  -1   8  15    0.79    0.78
  -1  -8  15    1.69    0.93
   1   8 -15    3.17    1.21
  -1   8  14   27.45    1.95
  -1  -8  14   23.29    1.81
   1   8 -14   25.04    2.33
  -1  -8  14   26.97    2.04
   1  -8 -14   22.69    2.41
  -1   8  14   24.92    2.31
   1   8 -14   22.97    1.14
  -1  -8  14   27.54    2.03
  -1   8  14   25.33    1.90
   1   8 -14   20.46    2.18
  -1   8  13    3.15    0.85
  -1  -8  13    1.03    0.54
   1   8 -13    5.64    1.25
  -1  -8  13    4.15    0.99
  -1   8  13    4.47    1.24
   1   8 -13    3.04    0.55
   1  -8 -13    3.70    1.44
  -1   8  13    5.02    0.96
  -1  -8  13    7.22    1.13
   1   8 -13    4.18    1.13
  -1   8  12   30.57    1.93
  -1  -8  12   30.59    2.15
   1   8 -12   33.52    2.67
  -1   8  12   29.31    1.60
  -1   8  12   30.70    2.50
   1  -8 -12   35.59    2.84
   1   8 -12   33.73    1.64
  -1   8  12   26.76    1.91
  -1  -8  12   29.57    2.02
   1   8 -12   30.92    2.17
   1  -8 -12   25.59    1.19
  -1   8  11  112.97    4.38
  -1  -8  11  115.02    4.40
  -1  -8  11  109.48    5.03
  -1  -8  11  115.11    4.77
  -1   8  11  120.21    4.79
  -1   8  11  111.20    4.03
   1   8 -11  114.75    4.09
  -1   8  11  119.85    5.35
  -1  -8  11  122.43    4.61
   1   8 -11  115.05    4.67
  -1   8  11  122.63    4.52
   1  -8 -11  109.46    3.66
  -1  -8  10  175.04    6.33
  -1   8  10  170.81    6.28
   1   8 -10  166.90    5.69
  -1   8  10  169.65    5.49
  -1   8  10  182.11    6.96
  -1  -8  10  152.53    6.43
  -1  -8  10  170.89    5.82
  -1   8  10  171.30    5.84
   1   8 -10  177.59    6.14
  -1   8   9  416.40   12.68
  -1  -8   9  397.75   12.63
   1   8  -9  413.51   12.17
  -1   8   9  411.46   13.34
  -1  -8   9  394.10   12.86
  -1   8   9  413.87   11.79
  -1   8   9  396.15   12.03
  -1  -8   9  406.46   12.04
   1   8  -9  398.31   12.28
  -1  -8   8  385.65   12.52
  -1   8   8  417.75   12.63
  -1   8   8  410.63   13.26
   1   8  -8  414.14   12.25
  -1   8   8  396.05   11.73
  -1  -8   8  405.43   12.74
  -1  -8   8  403.00   11.87
  -1   8   8  406.90   11.90
   1   8  -8  413.03   12.13
  -1  -8   7  359.16   11.05
   1   8  -7  334.14   10.97
  -1   8   7  350.63   10.95
   1   8  -7  335.38   10.68
   1  -8  -7  363.07   11.90
  -1   8   7  337.74   11.49
  -1   8   7  344.33   10.13
  -1   8   7  340.01   10.12
  -1  -8   7  340.43   10.10
   1   8  -7  320.20   11.38
   1   8  -7  365.41   10.38
  -1  -8   6    5.84    1.03
   1   8  -6    7.00    1.11
  -1   8   6    8.30    1.12
   1   8  -6    5.67    0.94
   1  -8  -6    6.52    1.34
  -1   8   6    7.69    0.78
  -1   8   6    6.78    0.67
  -1  -8   6    7.31    0.68
   1   8  -6    6.32    1.26
  -1  -8   5   20.45    1.61
   1   8  -5   20.03    1.56
  -1   8   5   19.29    1.57
   1   8  -5   16.26    1.43
   1  -8  -5   19.54    1.97
  -1   8   5   19.05    1.18
  -1  -8   5   18.78    0.99
  -1   8   5   19.25    0.99
   1   8  -5   22.09    1.87
  -1   8   4    4.87    0.93
   1   8  -4    3.45    0.75
  -1  -8   4    5.19    0.97
   1  -8  -4    5.35    1.14
   1   8  -4    4.28    0.85
  -1   8   4    4.24    0.64
  -1  -8   4    4.55    0.79
  -1   8   4    4.93    0.43
  -1  -8   4    5.58    0.46
   1   8  -4    4.78    1.00
  -1   8   3   20.34    1.69
  -1  -8   3   24.61    1.80
   1   8  -3   23.65    1.62
   1  -8  -3   24.07    1.49
   1  -8  -3   25.47    2.14
   1   8  -3   24.43    1.82
  -1  -8   3   25.17    1.63
  -1   8   3   24.55    1.43
  -1   8   3   25.23    0.89
  -1  -8   3   24.11    0.91
   1   8  -3   25.37    2.00
   1   8  -2  495.59   15.23
   1  -8  -2  533.33   15.86
   1  -8  -2  488.24   14.57
  -1   8   2  517.47   14.52
  -1  -8   2  495.22   14.67
  -1  -8   2  511.64   15.14
   1   8  -2  491.54   14.72
  -1   8   2  496.72   15.13
   1   8  -2  497.08   15.46
   1  -8  -1   67.71    3.63
  -1  -8   1   72.56    2.97
  -1   8   1   71.87    2.94
   1   8  -1   73.95    3.02
   1  -8  -1   76.20    3.01
  -1  -8   1   72.34    3.35
  -1   8   1   75.26    3.40
   1   8  -1   67.29    3.47
   1  -8   0  597.86   18.12
   1  -8   0  573.47   17.16
   1   8   0  606.16   17.04
  -1  -8   0  596.79   17.02
  -1   8   0  589.35   17.17
  -1  -8   0  621.37   17.69
   1   8   0  590.52   17.83
   1   8   1  335.75   10.84
   1  -8   1  346.80   11.09
   1  -8   1  332.76   10.30
  -1   8  -1  342.19   10.35
  -1  -8  -1  334.50   10.00
   1   8   1  338.33   10.02
   1  -8   2    1.06    0.99
  -1   8  -2    0.28    0.68
   1   8   2    1.08    0.54
   1  -8   2    1.23    0.70
  -1  -8  -2    1.45    0.56
  -1   8  -2    0.96    0.68
  -1   8  -3  457.34   13.73
   1  -8   3  457.14   13.85
  -1  -8  -3  443.67   12.80
   1  -8   3  446.22   13.39
  -1   8  -3  433.16   13.44
   1   8   3  437.92   12.74
   1  -8   3  444.51   13.64
   1   8   3  468.77   13.76
   1   8   4   88.95    4.06
   1  -8   4   92.34    4.03
  -1   8  -4   93.75    4.02
   1  -8   4   94.26    4.10
   1   8   4   95.38    3.30
  -1   8  -4   99.11    4.05
   1   8   4   98.16    3.03
   1  -8   4   97.85    3.02
   1   8   4  100.22    3.07
   1  -8   4  103.82    3.20
   1  -8   5   12.93    1.30
   1   8   5   11.00    1.32
  -1   8  -5   11.44    1.23
   1   8   5   12.53    0.81
  -1   8  -5    9.90    1.18
   1   8   5   11.14    0.72
   1  -8   5   10.99    0.70
  -1   8  -5    9.48    1.37
   1  -8   5   10.34    0.81
   1   8   5   10.19    0.73
   1  -8   6   38.14    2.33
  -1   8  -6   38.47    2.36
   1   8   6   42.70    2.49
  -1   8  -6   38.86    2.19
   1   8   6   40.10    1.66
   1   8   6   41.65    1.71
   1  -8   6   39.62    1.68
  -1   8  -6   40.82    2.72
   1  -8   6   40.94    1.86
   1   8   6   40.81    1.79
   1   8   7    9.25    1.27
  -1   8  -7    8.98    1.25
   1  -8   7    8.93    1.21
  -1   8  -7    7.28    0.98
   1   8   7    8.97    1.38
   1   8   7    7.03    0.64
   1  -8   7    7.51    0.74
   1   8   7    8.21    0.78
   1  -8   7    7.38    0.84
   1   8   7    7.71    0.81
   1   8   8  274.43    9.33
   1  -8   8  291.54    9.40
  -1   8  -8  276.35    9.45
   1   8   8  298.97    9.98
  -1   8  -8  278.40    8.83
   1   8   8  281.67    8.17
   1  -8   8  260.25    9.31
   1   8   8  282.74    8.53
   1  -8   8  290.32    8.51
   1   8   8  276.98    8.62
   1  -8   8  277.42    8.73
  -1   8  -9   19.55    1.90
   1  -8   9   22.05    1.90
   1   8   9   17.70    2.01
  -1   8  -9   19.95    1.45
   1   8   9   20.53    1.12
   1  -8   9   22.06    1.43
   1   8   9   21.20    1.42
   1  -8   9   22.64    1.60
   1   8   9   20.11    1.46
   1  -8  10  205.86    7.25
  -1   8 -10  210.11    7.53
  -1   8 -10  194.59    6.42
   1   8  10  207.50    7.81
   1   8  10  196.58    6.04
   1   8  10  219.98    6.85
   1  -8  10  203.25    6.88
   1   8  10  192.23    6.56
   1  -8  10  195.47    6.55
   1  -8  11   40.30    2.17
   1   8  11   41.68    2.24
   1   8  11   41.45    1.76
  -1   8 -11   42.25    1.94
   1   8  11   43.69    3.00
  -1   8 -11   40.05    2.72
   1  -8  11   39.27    2.54
  -1   8 -11   38.65    2.91
   1  -8  11   39.20    2.36
   1   8  11   40.51    2.33
   1  -8  12    2.34    0.94
  -1  -8 -12    0.79    0.38
   1   8  12    1.28    0.48
   1   8  12    1.68    1.14
   1   8  12    1.94    0.89
   1  -8  12    1.54    0.80
  -1   8 -12    2.50    1.16
  -1   8 -12    1.33    0.49
   1   8  12    1.29    0.70
  -1   8 -13    7.69    1.49
   1   8  13    6.60    1.10
   1  -8  13    4.09    0.97
   1   8  13    8.51    1.12
   1  -8  13    4.20    0.86
   1  -8  13    7.38    1.24
   1   8  13    6.62    1.35
  -1   8 -13    7.38    0.64
  -1   8 -13    6.72    1.49
  -1  -8 -13    6.34    0.43
  -1  -8 -13    6.96    0.44
   1  -8  14   21.57    1.88
  -1   8 -14   20.39    2.16
   1   8  14   19.32    1.75
   1  -8  14   21.29    1.89
   1   8  14   20.14    1.71
   1  -8  14   20.77    1.64
   1   8  14   19.83    2.06
  -1   8 -14   20.34    0.90
  -1   8 -14   23.74    2.27
   1  -8  15   61.09    3.28
  -1   8 -15   59.40    3.65
   1  -8  15   54.81    2.96
   1   8  15   53.47    2.95
   1   8  15   56.88    3.55
  -1   8 -15   51.85    3.57
   1   8  15   55.87    3.11
   1  -8  15   50.80    3.07
   1   8  16  135.90    5.51
   1  -8  16  131.52    5.43
   1  -8  16  141.35    5.75
  -1   8 -16  152.73    6.43
   1   8  16  146.56    6.27
  -1   8 -16  143.71    6.47
   1   8  16  132.76    5.63
   1  -8  16  132.70    5.75
   1   8  17    0.17    0.90
   1  -8  17    1.13    0.89
   1  -8  17    0.72    1.09
   1  -8  17    2.67    1.50
  -1   8 -17    0.47    1.13
   1   8  17   -0.68    1.34
  -1   8 -17    0.51    1.24
   1   8  17    0.18    0.90
   1  -8  17    0.58    1.01
   1  -8  18   17.07    1.79
   1   8  18   21.24    1.99
   1  -8  18   20.15    2.00
   1  -8  18   19.28    2.24
   1   8  18   19.93    1.19
  -1   8 -18   17.49    2.19
   1   8  18   23.13    2.35
  -1   8 -18   22.18    2.47
   1   8  18   21.01    2.02
   1  -8  18   23.14    2.18
   1   8  19  111.65    5.09
   1  -8  19   95.17    4.95
   1  -8  19  103.90    5.48
   1   8  19  106.00    3.45
  -1   8 -19  105.73    5.40
   1   8  19  103.25    5.19
  -1   8 -19  105.44    5.61
   1   8  19  102.85    4.80
   1  -8  19  107.52    4.83
   1  -8  20    0.57    1.03
   1   8  20   -0.58    0.97
   1   8  20    0.73    0.89
   1  -8  20    0.83    1.50
   1   8  20    0.30    0.32
  -1   8 -20   -1.02    1.30
   1   8  20   -0.71    1.09
  -1   8 -20   -0.58    1.52
   1   8  20    0.43    1.13
   1  -8  20    0.68    1.17
   1   8  20    0.13    0.36
   1  -8  21   65.13    4.27
  -1   8 -21   58.99    3.95
   1   8  21   53.09    3.66
  -1   8 -21   63.15    4.31
   1   8  21   59.94    3.25
  -1   8 -22    0.53    1.49
   1  -8  22    0.89    1.43
  -1   8 -22    0.93    1.50
   1   8  22    0.98    1.03
  -1   8 -23   38.56    3.29
   1  -8  23   40.52    3.59
  -1   8 -23   38.05    3.65
   1   8  23   38.60    2.71
  -1   8 -24   10.49    2.17
   1  -8  24    6.98    2.00
  -1   8 -24    6.99    2.14
   1   8  24    6.28    1.56
  -1   8 -25   18.56    2.75
  -1   8 -25   15.72    2.37
   1   8  25   14.94    2.02
   1  -8  25   22.92    2.99
  -1   8 -26   36.41    3.23
   1  -8  26   33.78    3.47
  -1   8 -26   30.10    3.58
   1   8  26   30.33    2.57
  -1   8 -27    4.73    1.91
  -1   8 -27   -0.58    1.55
   1  -8  27    2.78    1.91
   1   8  27    0.40    1.13
  -1   8 -28   22.89    3.19
  -1   8 -28   29.19    2.97
   1   8  28   25.48    2.42
   1  -8  28   28.96    3.34
  -1   8 -29   28.29    3.47
  -1   8 -29   22.36    2.86
   1  -8  29   19.44    2.97
  -1   8 -30   12.75    2.75
  -1   8 -30   16.86    2.56
   1  -8  30   13.53    2.63
  -1   8 -31    4.09    2.55
  -1   8 -31    3.85    1.93
   1  -8  31    6.54    2.49
  -1   8 -32   39.79    3.56
   1   9 -32    4.36    2.36
   1   9 -31    1.22    2.39
   1   9 -31    0.67    1.95
   1   9 -30    1.58    2.18
   1   9 -30    1.99    2.03
  -1  -9  30    3.52    2.37
   1   9 -29    3.47    2.15
   1   9 -29    3.62    1.92
  -1  -9  29    3.81    1.98
   1   9 -28    1.12    1.70
   1   9 -28    2.28    1.60
  -1  -9  28    2.60    1.85
   1   9 -27    0.32    1.30
  -1  -9  27    0.72    1.46
   1   9 -27    0.37    1.87
  -1   9  27    0.42    1.08
   1   9 -26   -0.63    1.44
  -1  -9  26   -0.70    1.51
   1   9 -26    1.43    1.64
  -1   9  26    0.21    1.04
   1   9 -25   12.79    2.27
  -1  -9  25   14.69    2.42
   1   9 -25   13.18    2.29
  -1   9  25    7.53    1.48
   1   9 -24    1.01    1.79
  -1  -9  24    4.63    2.02
   1   9 -24    2.76    1.55
   1   9 -23   42.75    3.81
  -1  -9  23   44.92    3.86
   1   9 -23   44.88    3.81
   1   9 -22    6.00    1.98
  -1  -9  22    8.68    2.21
   1   9 -22    9.45    2.10
   1   9 -21   19.12    2.50
  -1   9  21   17.74    1.33
   1   9 -21   21.64    2.70
  -1   9  20   70.70    3.84
  -1  -9  20   74.16    3.89
   1   9 -20   67.45    4.44
  -1   9  20   63.23    2.89
   1   9 -20   72.08    4.66
  -1   9  19   21.58    2.14
  -1  -9  19   24.67    2.12
   1   9 -19   25.83    2.73
  -1   9  19   16.02    1.42
   1   9 -19   18.54    2.53
   1   9 -18  130.46    6.41
  -1  -9  18  142.30    5.89
  -1   9  18  128.38    6.24
   1   9 -18  139.94    6.61
  -1   9  18  141.10    5.72
  -1  -9  18  130.69    5.57
   1   9 -17  170.88    7.66
  -1  -9  17  173.30    6.85
  -1   9  17  169.51    7.42
   1   9 -17  168.82    7.57
  -1   9  17  173.44    6.70
  -1  -9  17  188.98    6.77
  -1  -9  16  140.57    5.72
  -1   9  16  127.45    6.10
   1   9 -16  133.85    6.35
  -1  -9  16  132.05    5.38
  -1   9  16  132.59    5.41
   1   9 -16  138.08    6.42
  -1  -9  15  165.92    6.46
   1   9 -15  164.43    7.20
  -1   9  15  179.64    7.25
   1   9 -15  157.77    5.03
  -1  -9  15  181.10    6.29
  -1   9  15  160.76    6.15
   1   9 -15  173.71    7.20
  -1  -9  14   23.55    1.99
  -1   9  14   25.17    2.09
  -1  -9  14   22.90    2.34
   1   9 -14   21.90    2.36
  -1   9  14   19.89    1.40
  -1   9  14   24.78    2.37
   1   9 -14   21.31    1.27
  -1   9  14   24.60    1.84
  -1  -9  14   22.68    1.80
   1   9 -14   21.49    2.37
  -1   9  13   38.12    2.44
  -1  -9  13   38.72    2.44
  -1  -9  13   42.02    2.82
   1   9 -13   37.68    2.81
   1   9 -13   37.42    1.74
  -1   9  13   37.47    2.81
   1  -9 -13   39.02    3.10
  -1   9  13   43.53    1.85
   1  -9 -13   38.58    1.33
  -1   9  13   41.30    2.26
  -1   9  12   20.21    1.56
  -1   9  12   19.11    1.29
  -1  -9  12   21.23    2.07
  -1   9  12   18.24    1.79
  -1  -9  12   21.02    1.87
  -1   9  12   16.92    2.00
   1  -9 -12   19.75    2.38
   1   9 -12   20.44    1.37
   1   9 -12   19.82    2.16
   1  -9 -12   21.08    1.12
  -1  -9  11   68.96    3.66
  -1   9  11   64.89    2.61
  -1   9  11   60.85    3.27
  -1  -9  11   61.12    3.27
  -1   9  11   60.03    3.69
   1   9 -11   58.34    2.74
  -1  -9  11   63.54    2.87
  -1   9  11   63.78    2.88
   1  -9 -11   63.61    2.45
  -1   9  10  350.23   11.82
   1   9 -10  331.44   10.42
  -1   9  10  338.51   10.03
  -1  -9  10  338.91   11.32
  -1  -9  10  336.34   10.29
  -1   9  10  330.74   10.30
  -1   9  10  350.20   11.10
  -1  -9  10  341.54   11.07
  -1   9   9   51.94    3.32
   1   9  -9   47.15    2.49
  -1  -9   9   47.48    2.98
  -1   9   9   51.04    2.20
  -1   9   9   46.94    2.25
  -1  -9   9   51.64    2.30
  -1   9   9   44.83    2.77
  -1  -9   9   46.89    2.85
  -1  -9   8  397.67   12.44
  -1   9   8  389.39   12.38
  -1   9   8  389.25   13.07
   1   9  -8  387.10   12.07
   1  -9  -8  416.99   13.63
  -1  -9   8  384.60   12.47
  -1   9   8  399.45   11.50
  -1   9   8  386.90   11.47
  -1  -9   8  387.91   11.46
   1   9  -8  385.27   13.07
  -1   9   7   45.92    2.70
   1   9  -7   38.52    2.54
  -1  -9   7   50.27    2.76
   1   9  -7   41.71    2.48
   1  -9  -7   47.07    3.35
  -1   9   7   47.58    3.10
  -1  -9   7   42.06    2.62
  -1   9   7   46.52    2.08
  -1   9   7   44.46    1.95
  -1  -9   7   43.11    1.91
   1   9  -7   41.15    3.01
  -1   9   6  162.58    6.29
   1   9  -6  162.21    6.26
  -1  -9   6  169.84    6.36
  -1   9   6  173.11    6.88
   1   9  -6  165.94    6.20
   1  -9  -6  179.95    7.22
  -1   9   6  179.82    5.60
  -1   9   6  171.69    5.27
  -1  -9   6  173.97    5.26
   1   9  -6  169.48    6.83
  -1  -9   5  196.34    7.04
   1   9  -5  195.10    6.89
  -1   9   5  175.33    6.88
   1  -9  -5  197.98    7.79
  -1   9   5  200.17    6.28
  -1   9   5  200.17    5.76
  -1  -9   5  197.42    5.75
   1   9  -5  182.10    7.37
  -1  -9   4    1.89    0.85
  -1   9   4    2.46    0.90
   1   9  -4    1.38    0.75
   1   9  -4    2.42    0.83
   1  -9  -4    2.55    1.09
  -1   9   4    2.96    0.64
  -1  -9   4    2.60    0.32
  -1   9   4    3.32    0.33
   1   9  -4    2.95    1.07
   1  -9  -3   65.08    3.72
   1  -9  -3   66.55    2.83
  -1  -9   3   65.03    2.94
  -1   9   3   66.24    2.76
  -1   9   3   61.38    3.20
   1   9  -3   62.94    3.01
  -1  -9   3   63.78    3.25
   1   9  -3   63.41    3.29
   1   9  -3   67.37    3.58
   1  -9  -2   -0.80    0.99
   1  -9  -2    0.68    0.65
  -1  -9   2    1.13    0.68
  -1   9   2    0.73    0.60
   1   9  -2    0.54    0.71
   1  -9  -2    1.30    0.79
  -1  -9   2    0.87    0.92
  -1   9   2    0.73    0.86
   1   9  -2    0.52    0.93
   1  -9  -1  597.28   18.59
  -1   9   1  597.63   18.34
  -1  -9   1  619.59   17.36
  -1   9   1  578.88   17.33
   1  -9  -1  562.93   17.33
  -1  -9   1  653.83   18.15
   1   9  -1  609.58   17.41
  -1   9   1  602.88   18.04
   1   9  -1  600.28   18.31
   1   9   0   16.86    1.73
   1  -9   0   20.47    2.11
   1   9   0   19.46    1.46
  -1  -9   0   17.70    1.35
   1  -9   0   21.43    1.56
  -1   9   0   16.48    1.44
  -1   9   0   17.04    1.77
  -1  -9   0   17.23    1.75
   1   9   0   18.79    1.91
   1   9   1 1402.40   40.44
   1  -9   1 1427.27   40.55
  -1   9  -1 1405.37   39.58
   1  -9   1 1442.81   39.58
   1   9   1 1431.00   39.24
  -1  -9  -1 1436.63   39.24
  -1   9  -1 1446.43   40.19
   1   9   1 1419.92   40.18
   1   9   1 1400.83   40.29
   1  -9   2   10.34    1.50
   1   9   2    8.17    0.91
  -1  -9  -2    9.52    0.97
  -1   9  -2    7.17    1.11
   1   9   2    8.31    1.34
  -1   9  -2    6.99    1.26
   1   9   2    9.19    1.48
   1  -9   3  310.35   10.29
  -1  -9  -3  307.55    9.11
  -1   9  -3  286.52    9.65
   1   9   3  299.11    9.04
   1   9   3  293.30   10.01
  -1   9  -3  332.48   10.24
   1  -9   3  299.02    9.93
  -1  -9  -4    9.57    0.86
   1   9   4   11.71    0.92
  -1   9  -4   14.37    1.41
   1  -9   4   11.18    0.59
   1  -9   4   10.44    1.27
   1   9   4   12.31    1.41
  -1   9  -4   12.56    1.44
  -1   9  -5    6.38    1.11
   1  -9   5    6.60    1.03
   1   9   5    4.44    1.04
   1   9   5    5.05    1.14
   1   9   5    4.65    0.60
  -1   9  -5    4.95    0.93
   1  -9   5    5.15    0.49
   1   9   5    5.46    0.50
  -1   9  -5    7.12    1.21
  -1   9  -6   24.82    1.91
   1  -9   6   25.54    1.91
   1   9   6   24.29    1.97
  -1   9  -6   26.59    2.11
  -1   9  -6   22.90    1.75
   1   9   6   23.70    2.16
   1  -9   6   23.09    1.83
   1   9   6   29.33    1.35
   1   9   6   23.95    1.20
   1  -9   6   23.72    1.17
   1  -9   6   23.19    1.31
  -1   9  -6   26.60    2.27
   1   9   6   27.02    1.29
  -1   9  -7   34.71    2.29
   1   9   7   28.12    2.13
   1  -9   7   33.46    2.23
  -1   9  -7   27.70    1.92
   1   9   7   33.08    2.51
   1   9   7   29.74    1.43
   1  -9   7   31.92    2.22
   1  -9   7   28.69    1.43
   1   9   7   30.92    1.49
  -1   9  -7   26.84    2.36
   1  -9   7   26.37    1.53
   1   9   7   33.15    1.58
   1  -9   8   40.01    2.54
   1   9   8   40.06    2.62
  -1   9  -8   37.14    2.56
  -1   9  -8   40.16    2.28
   1   9   8   37.81    2.82
   1  -9   8   41.76    2.66
   1   9   8   37.99    1.68
   1  -9   8   36.79    1.81
   1   9   8   39.60    1.88
   1   9   8   43.62    2.01
   1  -9   8   41.84    2.05
   1   9   9   78.89    3.90
   1  -9   9   79.34    3.80
  -1   9  -9   79.85    3.96
  -1   9  -9   74.23    3.30
   1   9   9   84.55    4.34
   1  -9   9   82.33    3.97
   1   9   9   75.61    2.75
   1   9   9   84.38    3.16
   1  -9   9   75.24    3.03
   1   9   9   76.94    3.14
   1  -9   9   79.02    3.27
   1  -9  10  139.43    5.52
  -1   9 -10  139.39    5.75
   1   9  10  130.45    5.53
   1   9  10  135.17    6.04
  -1   9 -10  129.86    4.84
   1   9  10  132.59    4.30
   1  -9  10  141.38    5.78
   1  -9  10  129.32    4.70
   1   9  10  136.23    4.77
   1   9  10  144.52    4.94
   1  -9  10  128.48    4.95
  -1   9 -11   66.98    3.61
   1  -9  11   63.92    3.36
  -1   9 -11   57.42    2.63
   1   9  11   63.94    3.77
   1  -9  11   59.39    3.48
   1   9  11   62.01    2.32
   1  -9  11   55.69    2.68
   1   9  11   57.80    2.72
   1   9  11   63.48    2.92
   1  -9  11   61.88    2.98
  -1   9 -11   56.64    3.66
   1  -9  12   54.53    3.15
   1   9  12   58.19    2.26
   1   9  12   60.61    3.68
  -1   9 -12   54.69    2.45
   1   9  12   58.13    2.77
  -1   9 -12   56.01    3.62
   1   9  12   60.52    2.90
   1  -9  12   54.68    2.90
   1  -9  13    5.35    1.07
  -1   9 -13    3.75    1.31
   1   9  13    6.80    1.08
   1  -9  13    5.82    1.23
  -1  -9 -13    7.14    0.60
   1   9  13    5.89    0.69
   1   9  13    4.39    1.35
  -1   9 -13    7.78    1.51
  -1   9 -13    4.20    0.68
   1   9  13    4.20    0.91
   1  -9  13    0.72    0.52
   1   9  14   -0.15    0.87
   1  -9  14   -0.32    0.90
  -1   9 -14    1.20    1.21
   1  -9  14    0.88    0.89
   1  -9  14    0.52    0.79
   1   9  14    0.67    0.75
   1   9  14    0.39    0.50
   1   9  14   -0.23    1.15
  -1   9 -14    0.55    0.44
  -1   9 -14   -0.24    1.26
   1  -9  15   56.30    3.20
  -1   9 -15   45.97    3.43
   1   9  15   44.78    3.38
   1   9  15   54.80    2.23
   1   9  15   51.95    2.85
   1  -9  15   49.69    2.77
   1  -9  15   49.74    3.01
   1   9  15   49.20    2.89
  -1   9 -15   54.17    3.71
   1  -9  16    3.88    1.26
  -1   9 -16    2.10    1.52
   1   9  16    3.38    1.36
   1  -9  16    1.81    1.18
  -1   9 -16    2.52    1.51
   1   9  16    4.87    1.38
   1   9  16    3.04    1.12
   1  -9  16    1.78    1.07
  -1   9 -17   62.92    4.02
   1   9  17   66.05    3.53
   1  -9  17   54.33    3.39
   1   9  17   57.31    3.89
  -1   9 -17   62.72    4.16
   1   9  17   66.92    3.40
   1  -9  17   62.64    3.29
  -1   9 -18    3.96    1.65
  -1   9 -18    6.52    1.77
   1   9  18    3.22    1.49
   1  -9  18    4.04    1.44
   1   9  18    2.07    1.38
   1  -9  18    3.66    1.31
   1   9  18    3.75    1.18
   1  -9  19  140.99    6.08
   1   9  19  149.13    6.00
   1   9  19  135.29    4.41
  -1   9 -19  120.69    6.32
   1   9  19  124.23    4.34
  -1   9 -19  136.14    6.73
   1   9  19  144.77    5.77
   1  -9  19  137.86    5.64
   1  -9  20   12.16    1.66
   1   9  20    9.23    1.59
   1  -9  20   10.77    2.29
   1   9  20   10.86    1.38
  -1   9 -20   11.60    2.09
   1   9  20    9.87    0.81
  -1   9 -20   11.30    2.24
   1   9  20    9.81    1.69
   1   9  20    9.63    0.83
   1  -9  20   11.35    1.91
   1  -9  21  189.67    7.45
   1   9  21  178.76    5.61
  -1   9 -21  176.53    7.15
  -1   9 -21  189.65    7.68
  -1   9 -22    0.29    1.60
   1  -9  22    0.30    2.09
  -1   9 -22   -0.33    2.00
   1   9  22    0.76    1.11
  -1   9 -23  179.80    8.05
   1  -9  23  179.55    8.17
  -1   9 -23  188.67    8.50
   1   9  23  161.36    6.52
  -1   9 -24    1.79    1.54
   1  -9  24    0.98    1.83
  -1   9 -24    1.05    2.13
   1   9  24    0.33    1.20
  -1   9 -25   72.83    4.68
   1  -9  25   68.38    4.83
  -1   9 -25   67.10    4.97
   1   9  25   62.82    3.55
  -1   9 -26    8.49    2.51
  -1   9 -26   10.74    2.20
   1  -9  26    5.17    2.12
   1   9  26    6.61    1.50
  -1   9 -27   12.12    2.65
  -1   9 -27   10.54    2.25
   1  -9  27   16.66    2.86
  -1   9 -28    3.49    2.16
  -1   9 -28    3.14    1.96
   1  -9  28    4.37    2.17
  -1   9 -29   40.22    4.25
  -1   9 -29   47.10    3.91
   1  -9  29   45.14    4.44
  -1   9 -30    1.23    2.01
  -1   9 -30    0.32    1.75
   1  -9  30   -1.91    2.42
  -1   9 -31   10.84    2.35
  -1   9 -32    0.64    1.83
   1  10 -32   33.09    3.68
   1  10 -31   24.08    3.31
   1  10 -30   33.91    4.09
   1  10 -30   43.02    4.16
   1  10 -29   -1.60    2.01
   1  10 -29   -1.05    1.95
  -1 -10  29    0.39    2.18
   1  10 -28   10.96    2.57
   1  10 -28   14.19    2.59
  -1 -10  28   10.57    2.66
   1  10 -27    1.53    1.87
   1  10 -27    1.37    1.73
  -1 -10  27    1.47    1.72
   1  10 -26    2.61    1.75
   1  10 -26    7.77    2.05
  -1 -10  26    8.25    2.11
   1  10 -25    2.33    1.51
  -1 -10  25    1.05    1.68
   1  10 -25    2.91    1.64
  -1  10  25    1.30    1.05
   1  10 -24    5.24    1.95
   1  10 -24    0.35    1.83
   1  10 -23    4.51    1.82
   1  10 -23    4.81    2.00
   1  10 -22   18.64    2.69
   1  10 -22   21.31    2.90
   1  10 -21    0.93    1.45
   1  10 -21   -0.97    1.80
  -1  10  20    0.52    0.68
   1  10 -20    4.56    1.77
  -1 -10  20    0.92    1.05
  -1  10  20    1.32    1.14
   1  10 -20    0.94    1.39
   1  10 -19   98.97    5.56
   1  10 -19   90.57    5.44
  -1 -10  19   97.01    4.50
  -1  10  19   86.30    4.35
  -1  10  18   22.92    2.32
   1  10 -18   28.17    2.92
  -1  10  18   28.07    1.72
   1  10 -18   28.61    2.92
  -1 -10  18   28.96    2.28
  -1  10  18   27.11    2.18
  -1  10  17  103.10    5.01
  -1 -10  17   93.94    5.42
   1  10 -17  107.34    5.81
  -1  10  17  106.80    4.02
   1  10 -17  114.10    5.88
  -1 -10  17  111.69    4.78
  -1  10  17  106.47    4.72
  -1  10  16   16.07    1.67
  -1 -10  16   13.86    1.59
  -1  10  16   15.93    1.92
  -1 -10  16   16.39    2.30
   1  10 -16   15.50    2.28
  -1  10  16   15.32    1.25
   1  10 -16   11.10    0.84
   1  10 -16   13.67    2.18
  -1  10  15    7.59    1.48
  -1 -10  15    7.73    1.52
  -1 -10  15    9.40    1.78
   1  10 -15    7.84    2.00
   1  10 -15    6.83    0.81
  -1  10  15    7.66    1.00
  -1  10  15    6.60    1.64
  -1  10  15    6.53    1.17
  -1 -10  15    7.81    1.26
   1  10 -15    9.00    1.96
  -1 -10  14   13.18    1.62
  -1  10  14   12.12    1.57
  -1  10  14   11.93    1.06
  -1 -10  14   16.10    2.00
   1  10 -14    9.77    1.79
  -1  10  14    8.51    1.67
   1  10 -14    9.83    0.99
  -1 -10  14    9.74    1.23
  -1  10  14   11.66    1.37
   1 -10 -14   11.12    0.69
  -1 -10  13  104.73    3.97
  -1  10  13  120.69    4.24
  -1  10  13  109.03    2.82
  -1 -10  13  114.86    4.58
   1  10 -13  115.76    4.92
   1  10 -13  107.57    2.98
  -1  10  13  113.50    4.77
   1 -10 -13  113.34    2.38
  -1  10  13  113.25    3.41
  -1 -10  12   18.12    1.95
  -1  10  12   15.60    1.16
  -1  10  12   14.07    1.30
   1  10 -12   11.94    1.18
  -1  10  12   14.29    1.89
  -1  10  12   14.58    1.64
  -1 -10  12   15.53    1.68
   1 -10 -12   13.19    1.01
  -1  10  11  192.00    7.99
   1  10 -11  192.51    6.74
  -1  10  11  203.25    6.66
  -1 -10  11  200.04    6.62
  -1 -10  11  204.05    7.45
  -1  10  11  201.79    7.47
  -1  10  11  196.26    6.34
  -1 -10  11  207.47    7.77
  -1  10  10  275.49   10.33
   1  10 -10  270.31    9.07
  -1  10  10  279.37    8.72
  -1 -10  10  278.31    8.70
  -1 -10  10  294.97    9.75
  -1  10  10  285.27    9.69
  -1  10  10  287.50    8.61
  -1 -10  10  283.64    9.88
   1  10  -9  398.93   12.37
  -1  10   9  406.66   13.60
   1 -10  -9  391.21   13.90
  -1  10   9  402.49   11.74
  -1 -10   9  401.43   11.72
  -1  10   9  390.39   12.79
  -1 -10   9  420.02   12.92
  -1  10   9  391.90   11.70
  -1 -10   9  378.86   12.84
  -1  10   8  593.58   16.69
  -1 -10   8  574.40   17.81
  -1  10   8  575.44   16.53
  -1 -10   8  578.11   16.52
  -1  10   8  614.94   18.61
   1 -10  -8  575.78   18.88
  -1 -10   8  587.74   17.80
  -1  10   8  591.88   17.81
   1  10  -8  569.62   18.51
  -1  10   7  171.12    5.50
  -1 -10   7  165.23    6.31
  -1  10   7  166.95    5.17
  -1 -10   7  157.45    5.12
  -1  10   7  162.80    6.90
   1 -10  -7  173.74    7.36
  -1  10   7  162.05    6.39
   1  10  -7  160.18    6.31
  -1 -10   7  168.52    6.43
   1  10  -7  162.86    6.94
  -1  10   6  318.38    9.76
  -1 -10   6  316.21   10.49
  -1 -10   6  322.08    9.24
  -1  10   6  336.59    9.26
  -1  10   6  330.43   11.36
   1 -10  -6  321.10   11.70
  -1  10   6  326.49   10.75
   1  10  -6  313.71   10.55
  -1 -10   6  317.11   10.71
   1  10  -6  313.16   11.27
  -1  10   5   57.19    2.56
  -1 -10   5   56.98    1.94
  -1  10   5   57.88    1.92
  -1  10   5   54.77    3.22
  -1 -10   5   60.42    3.24
   1  10  -5   60.60    3.11
   1  10  -5   57.94    3.59
   1 -10  -5   55.97    3.76
  -1  10   4   67.97    2.74
   1  10  -4   69.55    3.18
  -1  10   4   66.63    3.38
  -1 -10   4   69.67    3.40
   1  10  -4   64.74    3.48
   1  10  -4   67.30    3.70
   1 -10  -4   68.05    3.93
   1 -10  -4   66.12    2.78
  -1  10   3  148.84    5.26
  -1  10   3  159.89    6.05
   1  10  -3  156.94    6.18
   1  10  -3  158.81    5.66
  -1 -10   3  152.19    5.99
   1  10  -3  148.07    6.32
   1  10  -3  153.18    6.09
   1 -10  -3  147.43    6.55
   1 -10  -3  146.18    5.36
   1 -10  -2  191.81    6.64
  -1  10   2  196.66    6.65
  -1  10   2  191.33    7.23
  -1 -10   2  204.64    7.32
   1  10  -2  195.59    7.38
   1  10  -2  199.98    6.84
   1  10  -2  200.38    7.67
   1 -10  -2  204.06    7.97
   1  10  -2  208.81    7.53
  -1  10   2  210.45    7.76
   1 -10  -1    0.55    0.73
  -1 -10   1    0.73    0.69
  -1  10   1    1.40    0.79
   1  10  -1    1.78    0.80
  -1  10   1    2.15    1.20
   1  10  -1    2.06    1.09
  -1 -10   1    0.48    0.90
   1  10  -1    2.08    1.14
   1  10  -1   -0.72    1.23
  -1  10   1    1.33    1.14
   1 -10  -1    0.86    1.17
  -1 -10   0  577.79   16.84
   1  10   0  566.44   16.86
  -1  10   0  584.12   17.04
  -1  10   0  599.65   17.80
   1  10   0  549.10   17.61
   1  10   0  580.18   17.92
  -1  10   0  586.64   17.93
   1  10   0  570.01   17.92
   1 -10   0  622.82   18.37
   1  10   1   19.04    1.47
  -1 -10  -1   20.49    1.49
  -1  10  -1   20.74    1.68
  -1  10  -1   22.10    2.02
   1  10   1   20.40    2.02
   1  10   1   20.70    2.05
  -1  10  -1   19.60    2.05
   1 -10   1   22.24    2.21
   1  10   1   20.66    2.11
  -1 -10  -2  874.76   24.78
  -1  10  -2  885.95   25.31
   1  10   2  883.90   24.78
  -1  10  -2  895.55   25.92
   1  10   2  902.05   25.94
   1  10   2  884.39   25.95
   1  10   2  865.07   26.17
  -1  10  -2  871.50   25.86
   1  10   3   32.39    1.74
  -1  10  -3   32.58    2.16
  -1 -10  -3   33.14    1.81
   1 -10   3   37.23    2.41
  -1  10  -3   32.27    2.44
   1  10   3   32.30    2.41
   1  10   3   34.02    2.45
  -1  10  -3   33.00    2.36
  -1  10  -4   17.47    1.63
   1  10   4   18.33    1.24
  -1 -10  -4   21.09    1.30
   1  10   4   23.07    1.94
  -1  10  -4   15.90    1.72
   1 -10   4   17.29    1.72
  -1  10  -4   18.36    1.99
   1 -10   5  204.60    7.22
   1  10   5  199.72    6.29
   1 -10   5  198.37    5.76
  -1  10  -5  208.05    7.69
  -1  10  -5  194.85    7.19
   1 -10   5  210.55    7.39
   1  10   5  208.22    7.51
  -1  10  -5  209.39    7.95
   1  10   6   35.87    1.70
   1 -10   6   31.78    2.29
   1 -10   6   35.83    1.46
   1  10   6   39.80    1.53
   1  10   6   32.42    2.66
   1  10   6   38.69    2.57
  -1  10  -6   36.17    2.62
   1 -10   6   34.72    2.43
  -1  10  -6   39.00    2.51
  -1  10  -6   37.88    2.83
   1 -10   7   37.74    2.63
   1  10   7   46.70    1.96
   1 -10   7   46.49    1.84
   1  10   7   45.86    1.86
   1  10   7   47.48    3.17
  -1  10  -7   45.33    2.97
  -1  10  -7   44.81    2.79
   1 -10   7   46.20    2.78
   1  10   7   44.61    2.83
  -1  10  -7   48.32    3.25
   1  10   8   21.19    1.19
   1 -10   8   20.10    1.87
   1  10   8   23.44    1.27
   1 -10   8   22.73    1.25
   1  10   8   23.06    2.23
  -1  10  -8   19.81    1.90
   1  10   8   22.15    1.98
   1 -10   8   23.20    1.95
   1  10   8   21.13    1.28
   1 -10   8   20.52    1.36
   1  10   9    7.70    0.72
   1 -10   9    6.65    1.22
   1 -10   9    8.35    0.83
   1  10   9    8.12    0.86
  -1  10  -9    5.41    0.95
   1  10   9    7.15    1.46
   1 -10   9    7.11    1.30
   1  10   9    7.62    1.35
  -1  10  -9    8.53    1.32
   1 -10   9    5.36    0.81
   1  10   9    7.64    0.83
   1  10  10   20.81    1.19
   1 -10  10   20.42    1.97
   1  10  10   21.72    1.44
   1 -10  10   22.20    1.40
  -1  10 -10   24.44    1.71
   1  10  10   23.28    2.37
  -1  10 -10   20.12    2.00
   1 -10  10   22.37    2.00
   1  10  10   21.45    2.04
   1 -10  10   20.17    1.52
   1  10  10   24.67    1.56
   1 -10  11   27.18    2.40
   1  10  11   30.89    1.51
   1  10  11   33.68    1.89
   1 -10  11   32.18    1.82
   1  10  11   40.23    2.98
  -1  10 -11   31.46    1.92
   1 -10  11   32.62    2.42
  -1  10 -11   27.61    2.38
   1  10  11   29.83    2.38
   1  10  11   31.77    1.92
   1 -10  11   34.01    2.03
   1  10  12    1.26    0.49
   1 -10  12    1.25    1.12
   1  10  12    2.39    0.78
  -1  10 -12    0.59    0.63
   1  10  12    1.95    1.26
   1  10  12    1.32    1.05
   1 -10  12   -0.18    1.01
  -1  10 -12    1.00    1.34
   1  10  12    1.44    0.81
   1 -10  12    0.27    0.78
   1  10  13  182.60    4.10
   1 -10  13  168.63    6.16
   1  10  13  177.11    4.99
  -1  10 -13  172.58    4.46
   1  10  13  179.14    6.56
   1 -10  13  169.83    5.71
   1  10  13  174.36    5.88
   1 -10  13  175.52    5.30
   1  10  13  180.77    5.14
  -1  10 -13  171.66    6.57
   1  10  14   33.67    2.35
  -1  10 -14   38.09    3.36
   1 -10  14   34.42    2.45
   1 -10  14   43.30    2.93
   1  10  14   39.36    1.76
   1 -10  14   33.21    2.97
  -1 -10 -14   32.37    1.44
  -1  10 -14   32.42    3.19
  -1 -10 -14   31.52    1.44
   1  10  14   39.80    3.23
  -1  10 -14   38.07    1.84
   1 -10  14   32.21    2.19
   1  10  14   36.92    2.31
   1 -10  15  451.69   13.75
   1  10  15  460.54   13.81
  -1  10 -15  477.80   15.59
   1  10  15  456.94   12.87
   1  10  15  457.35   15.21
  -1  10 -15  428.85   12.67
  -1  10 -15  452.12   15.36
   1 -10  15  452.46   14.17
   1  10  15  424.54   13.86
  -1  10 -16   43.12    3.56
   1 -10  16   45.71    2.76
   1  10  16   51.48    2.86
   1  10  16   40.79    2.03
  -1  10 -16   42.23    3.66
   1 -10  16   42.63    2.92
   1  10  16   42.15    2.79
  -1  10 -17  279.96   10.94
   1  10  17  281.24    9.67
   1 -10  17  288.83    9.67
   1  10  17  286.66    8.65
  -1  10 -17  323.81   11.54
   1  10  17  289.97    9.00
   1 -10  17  271.69    9.94
   1  10  17  291.67    9.89
  -1  10 -18   -0.29    1.55
   1  10  18    0.50    1.05
   1 -10  18   -0.32    0.98
   1  10  18    0.15    0.62
  -1  10 -18    0.90    1.77
   1  10  18   -0.37    1.07
   1  10  18    0.18    0.65
   1 -10  18    0.40    1.17
  -1  10 -19   12.22    2.07
   1  10  19    8.79    0.96
   1 -10  19    8.78    1.68
   1  10  19    7.94    1.51
   1  10  19    8.49    0.94
  -1  10 -19   11.23    2.14
   1 -10  19   10.59    1.54
   1  10  19   11.37    1.58
   1 -10  20   13.47    1.79
   1  10  20   16.86    1.94
   1  10  20   15.63    1.59
  -1  10 -20   18.38    2.62
   1  10  20   19.14    2.17
   1  10  20   15.33    1.13
   1  10  20   15.95    1.12
  -1  10 -20   14.28    2.37
   1  10  21   11.39    1.46
  -1  10 -21   10.01    2.22
  -1  10 -21   13.34    2.61
   1  10  21    9.05    0.82
  -1  10 -22   16.99    2.75
   1 -10  22   14.70    2.72
  -1  10 -22   11.71    2.61
   1  10  22    9.61    1.54
  -1  10 -23   29.91    3.41
   1 -10  23   31.92    3.54
  -1  10 -23   27.00    3.40
   1  10  23   32.28    2.38
  -1  10 -24   22.71    3.00
   1 -10  24   21.28    3.16
  -1  10 -24   18.63    3.09
   1  10  24   15.73    1.97
  -1  10 -25   66.10    5.03
  -1  10 -25   55.12    4.42
   1 -10  25   57.20    4.56
  -1  10 -26   35.86    3.96
  -1  10 -26   31.86    3.45
   1 -10  26   32.43    3.63
  -1  10 -27   48.62    4.46
  -1  10 -27   57.80    4.41
   1 -10  27   53.53    4.52
  -1  10 -28    1.21    1.92
  -1  10 -28    1.68    1.64
   1 -10  28    4.82    2.09
  -1  10 -29    0.41    2.02
  -1  10 -29    3.38    1.80
   1 -10  29    1.14    2.00
  -1  10 -30   -0.42    1.91
  -1  10 -30    1.02    1.69
  -1  10 -31    8.52    2.08
  -1  10 -32   -0.34    1.54
   1  11 -32   18.81    3.14
   1  11 -31   -1.50    1.81
   1  11 -30    1.87    1.77
   1  11 -29    0.42    2.10
   1  11 -29   -0.37    1.89
   1  11 -28   -0.37    1.85
  -1 -11  28   -0.38    1.98
  -1  11  28    1.71    1.51
   1  11 -28    0.41    1.97
   1  11 -27   13.79    2.75
  -1  11  27   13.55    2.12
   1  11 -27   12.00    2.69
  -1  11  26   -0.72    1.35
   1  11 -26    1.17    1.83
   1  11 -25   14.85    2.70
  -1  11  25   15.87    2.19
   1  11 -25   13.36    2.75
   1  11 -24   51.20    4.27
  -1  11  24   44.17    3.44
   1  11 -24   52.54    4.43
   1  11 -23    5.14    2.13
  -1  11  23    7.61    1.91
   1  11 -23    7.61    2.29
   1  11 -22   98.99    5.92
  -1  11  22  100.03    5.11
   1  11 -22   89.83    5.79
   1  11 -21    4.64    1.99
   1  11 -21    5.81    1.95
  -1  11  21    3.12    1.66
  -1  11  20   58.12    3.69
  -1 -11  20   56.16    4.13
   1  11 -20   51.87    4.14
   1  11 -20   68.01    4.70
  -1  11  20   55.63    3.32
  -1 -11  20   59.04    3.40
  -1  11  19    5.35    1.55
  -1 -11  19    2.05    1.35
   1  11 -19    5.40    1.84
  -1  11  19    6.42    0.97
  -1  11  19    3.81    1.16
  -1 -11  19    7.15    1.39
   1  11 -19    4.82    1.71
  -1 -11  18  100.51    5.45
  -1  11  18   85.61    3.51
  -1  11  18   92.35    4.68
   1  11 -18   91.46    5.43
   1  11 -18   99.86    5.72
  -1  11  18   84.93    4.13
  -1 -11  18   92.13    4.20
  -1 -11  17   14.96    1.71
  -1  11  17   19.55    1.83
  -1  11  17   16.25    2.02
  -1 -11  17   17.87    2.41
  -1  11  17   18.38    1.41
   1  11 -17   17.35    2.64
   1  11 -17   14.35    0.90
   1  11 -17   19.38    2.59
  -1  11  16  191.93    7.20
  -1  11  16  181.36    5.87
  -1 -11  16  193.59    7.84
   1  11 -16  162.86    7.78
   1  11 -16  169.72    5.55
  -1 -11  16  170.54    6.39
  -1  11  16  163.95    6.38
   1  11 -16  176.06    7.96
  -1  11  15   19.76    2.03
  -1 -11  15   22.35    2.49
  -1  11  15   19.49    1.37
   1  11 -15   20.96    2.54
   1 -11 -15   14.96    0.82
   1  11 -15   17.65    1.32
  -1  11  15   18.54    1.64
  -1 -11  15   25.69    1.86
   1  11 -15   18.57    2.35
   1 -11 -15   17.32    0.82
  -1  11  14   46.53    3.06
  -1 -11  14   50.86    3.46
  -1  11  14   48.25    2.25
   1  11 -14   49.20    3.68
   1  11 -14   46.09    2.33
  -1  11  14   42.82    2.48
  -1 -11  14   43.08    2.44
   1 -11 -14   47.30    1.92
  -1  11  13   18.26    1.30
  -1 -11  13   18.79    2.18
  -1  11  13   15.81    1.83
  -1 -11  13   20.38    2.03
   1  11 -13   18.58    1.47
  -1  11  13   19.23    1.55
   1 -11 -13   17.07    1.15
  -1  11  12    2.04    0.68
  -1 -11  12    3.89    1.22
  -1  11  12    3.56    1.15
  -1 -11  12    2.82    1.13
   1  11 -12    2.45    0.78
  -1  11  12    1.81    1.19
  -1  11  12    1.92    0.69
   1 -11 -12    1.64    0.59
  -1  11  11   11.20    1.83
  -1 -11  11   11.93    1.61
  -1  11  11   11.68    1.03
  -1  11  11   11.53    1.12
  -1 -11  11   12.45    1.11
  -1 -11  11   14.11    1.67
  -1  11  11   16.46    1.78
  -1  11  10   -0.25    1.11
  -1 -11  10    0.20    0.88
  -1  11  10    0.08    0.49
  -1 -11  10    0.08    0.45
  -1  11  10    1.36    0.56
  -1  11  10    0.18    0.92
  -1 -11  10    0.55    0.93
  -1 -11   9   48.72    2.95
  -1  11   9   47.78    2.89
  -1  11   9   44.98    3.22
  -1 -11   9   44.67    2.90
  -1  11   9   44.60    2.12
  -1  11   9   43.36    1.98
  -1 -11   9   44.64    2.00
   1  11  -9   40.02    3.22
  -1 -11   8   59.47    2.99
  -1  11   8   49.89    2.80
  -1  11   8   46.81    3.12
   1 -11  -8   59.01    3.77
  -1  11   8   53.98    2.00
  -1 -11   8   55.15    2.89
  -1 -11   8   52.19    1.63
  -1  11   8   53.28    1.67
   1  11  -8   50.74    3.24
  -1 -11   7   91.42    4.24
  -1  11   7   84.97    4.17
   1 -11  -7   79.25    4.81
  -1  11   7   80.85    4.48
   1  11  -7   80.77    3.92
  -1  11   7   81.49    3.26
  -1 -11   7   83.84    3.99
  -1  11   7   84.02    2.83
  -1 -11   7   83.75    2.83
   1  11  -7   81.02    4.54
  -1 -11   6   63.13    3.46
  -1  11   6   58.00    3.32
   1  11  -6   53.64    3.17
   1  11  -6   61.71    3.31
   1 -11  -6   66.40    4.17
  -1 -11   6   56.34    3.15
  -1  11   6   64.97    2.71
  -1 -11   6   56.89    2.01
  -1  11   6   61.30    2.02
   1  11  -6   65.60    3.89
   1  11  -5   97.60    4.45
   1 -11  -5   91.62    5.04
  -1  11   5   92.09    3.64
  -1 -11   5   86.54    4.09
   1  11  -5   85.61    4.51
  -1 -11   5  108.42    4.63
   1  11  -5   92.57    4.18
  -1  11   5   90.98    4.40
   1  11  -5  106.48    5.08
   1  11  -4   58.87    3.35
   1 -11  -4   60.55    3.92
  -1  11   4   60.92    2.76
  -1 -11   4   63.27    3.17
   1  11  -4   71.35    3.73
  -1 -11   4   61.84    3.40
   1  11  -4   60.66    3.12
  -1  11   4   55.00    3.31
   1  11  -4   54.26    3.60
   1 -11  -3    1.14    0.68
   1 -11  -3    1.75    1.30
  -1  11   3    1.73    1.08
   1  11  -3    2.98    1.06
  -1  11   3    1.61    0.72
  -1  11   3    1.26    0.88
   1  11  -3    1.10    0.78
  -1 -11   3    1.94    0.95
   1  11  -3    2.34    1.16
   1  11  -3    1.32    1.11
   1 -11  -2   91.59    4.91
   1  11  -2   87.29    4.41
  -1  11   2   89.97    4.64
  -1  11   2   89.42    3.76
  -1  11   2   91.64    4.40
   1  11  -2   95.77    3.99
  -1 -11   2   90.07    4.33
   1  11  -2   93.85    4.53
   1  11  -2   95.56    4.73
   1  11  -1   13.80    1.85
  -1  11   1   13.80    2.07
  -1  11   1   12.35    1.39
   1 -11  -1   15.82    1.80
  -1 -11   1   14.57    1.90
   1  11  -1   11.60    1.78
  -1  11   1   12.10    1.70
   1  11  -1   14.43    1.45
   1  11  -1   15.31    1.97
  -1  11   0  597.33   18.32
   1  11   0  576.27   18.28
  -1  11   0  590.92   17.36
  -1 -11   0  579.88   17.13
   1  11   0  561.62   17.14
   1  11   0  598.05   18.19
  -1  11   0  620.50   18.24
   1  11   0  589.19   18.42
  -1  11  -1    4.47    1.32
   1  11   1    4.15    1.42
  -1  11  -1    5.16    1.18
   1  11   1    3.07    1.01
  -1 -11  -1    5.92    1.01
   1  11   1    5.21    1.40
  -1  11  -1    5.84    1.43
   1  11   1    4.00    1.45
   1  11   2  416.40   13.98
  -1  11  -2  420.83   13.71
  -1  11  -2  410.74   13.10
   1  11   2  419.91   12.61
  -1 -11  -2  414.22   12.59
   1  11   2  435.21   13.77
  -1  11  -2  451.32   13.89
   1  11   2  428.60   13.84
   1  11   3    9.36    1.63
  -1  11  -3    8.23    1.44
  -1 -11  -3   10.28    1.06
   1  11   3   10.73    1.06
  -1  11  -3   10.32    1.32
   1 -11   3    8.83    1.28
   1  11   3    6.48    1.32
  -1  11  -3   10.90    1.65
  -1  11  -3   10.35    1.58
   1  11   3    9.52    1.58
  -1 -11  -4   22.06    1.44
  -1  11  -4   26.85    2.13
   1  11   4   21.02    1.38
   1 -11   4   20.01    1.73
  -1  11  -4   21.25    1.83
   1  11   4   23.93    2.14
   1 -11   4   24.39    2.07
  -1  11  -4   19.53    2.03
  -1  11  -4   21.34    2.27
   1  11   4   18.77    1.94
  -1  11  -5    4.43    1.02
  -1  11  -5    4.89    1.06
   1  11   5    5.07    0.73
   1 -11   5    6.81    1.18
  -1  11  -5    7.54    1.44
   1  11   5    4.46    1.14
   1 -11   5    5.11    1.12
  -1  11  -5    3.51    1.20
   1  11   5    4.53    1.19
   1  11   6    6.53    1.29
  -1  11  -6   10.09    1.40
  -1  11  -6    9.79    1.47
   1 -11   6    8.35    1.29
  -1  11  -6    9.17    1.33
   1  11   6    8.80    0.86
   1 -11   6   11.69    1.42
   1 -11   6    8.23    0.57
  -1  11  -6    7.16    1.47
   1  11   6   14.13    1.55
  -1  11  -7   24.74    2.06
   1 -11   7   23.30    2.03
   1  11   7   24.26    2.09
  -1  11  -7   23.67    2.15
   1  11   7   22.82    2.32
  -1  11  -7   17.73    1.64
   1  11   7   23.74    1.33
   1 -11   7   22.17    1.94
   1  11   7   21.72    1.09
   1 -11   7   20.49    1.06
  -1  11  -7   25.35    2.45
  -1  11  -8    3.56    1.13
   1  11   8    5.69    1.21
   1 -11   8    7.25    1.32
   1  11   8    5.82    1.39
   1 -11   8    4.84    1.18
   1  11   8    5.85    0.68
   1 -11   8    4.99    0.61
   1  11   8    5.66    0.61
  -1  11  -8    5.23    1.39
   1  11   9   14.59    1.93
   1  11   9   13.16    0.95
   1 -11   9   15.85    1.75
   1 -11   9   12.21    0.96
   1  11   9   13.96    1.01
  -1  11  -9   12.51    1.58
   1  11   9   13.05    1.70
   1 -11   9   11.53    1.61
   1 -11  10   12.25    1.68
   1  11  10   12.01    0.91
   1 -11  10   11.88    1.01
   1  11  10   11.83    1.03
   1 -11  10   12.98    1.62
   1  11  10    9.34    1.56
  -1  11 -10   10.59    1.69
   1  11  11   19.24    2.29
   1  11  11   20.09    1.17
   1 -11  11   16.16    1.99
   1 -11  11   19.05    1.34
   1  11  11   18.32    1.33
  -1  11 -11   20.31    2.08
   1  11  11   17.23    1.92
   1 -11  11   19.00    1.92
   1 -11  12   -0.19    1.07
   1  11  12   -0.60    1.20
  -1  11 -12    0.69    0.71
   1  11  12    1.04    1.29
   1  11  12    1.69    0.56
   1 -11  12    0.22    1.08
   1  11  12    0.93    0.72
   1 -11  12    1.03    0.72
   1  11  13   47.64    3.20
   1  11  13   48.64    1.99
   1 -11  13   45.17    3.33
  -1  11 -13   42.77    2.28
   1  11  13   44.92    2.42
   1 -11  13   42.46    2.56
  -1  11 -13   41.73    3.38
   1  11  13   45.27    2.52
   1  11  14   68.82    3.97
   1  11  14   65.48    2.58
   1 -11  14   73.57    4.27
   1 -11  14   67.80    3.17
   1  11  14   73.06    3.27
  -1 -11 -14   65.98    2.56
  -1  11 -14   64.50    2.86
   1  11  14   68.43    3.33
  -1  11 -14   69.21    4.57
   1  11  14   68.23    3.31
   1 -11  14   70.47    3.46
   1  11  15   33.23    2.23
   1 -11  15   43.30    2.64
   1  11  15   36.91    2.43
  -1  11 -15   35.19    3.33
   1 -11  15   41.65    3.26
   1  11  15   35.68    1.72
   1  11  15   39.25    2.94
   1  11  15   40.47    2.39
   1 -11  15   39.28    2.34
  -1  11 -15   35.35    1.82
  -1  11 -15   45.97    3.58
  -1 -11 -15   35.48    1.45
  -1 -11 -15   36.23    1.44
  -1  11 -16    7.35    1.91
   1  11  16    9.61    1.26
   1 -11  16    7.82    1.40
   1  11  16    8.04    1.41
   1  11  16    7.71    0.90
   1 -11  16    6.20    1.88
   1  11  16    7.89    1.73
   1 -11  16    6.65    1.25
   1  11  16    7.11    1.29
  -1  11 -16    7.28    0.76
  -1  11 -16   11.77    2.18
   1  11  17   14.06    1.53
   1 -11  17   14.29    1.58
   1  11  17   11.92    1.02
   1 -11  17   14.26    2.21
   1  11  17   11.01    1.83
  -1  11 -17   12.77    2.32
  -1  11 -17   12.01    2.12
   1  11  17   12.78    1.56
   1  11  17   11.35    1.28
   1 -11  17   11.26    1.61
  -1  11 -18  110.50    5.96
   1  11  18   97.55    3.54
   1  11  18   98.51    4.44
   1 -11  18   91.92    4.31
   1  11  18  102.02    3.92
   1  11  18   96.58    4.63
   1 -11  18   96.83    4.70
  -1  11 -18   93.89    5.55
  -1  11 -19    0.94    1.64
   1 -11  19    2.15    1.06
   1  11  19    0.68    1.02
   1  11  19    1.43    0.68
  -1  11 -19    0.99    1.60
   1  11  19    1.02    0.77
   1 -11  19    1.03    1.20
   1  11  19    1.70    1.11
   1  11  20   87.05    3.71
  -1  11 -20   84.38    5.33
   1 -11  20   93.15    4.37
   1  11  20   90.84    4.37
  -1  11 -20   94.34    5.71
   1  11  20   85.91    3.36
   1  11  20   96.16    4.60
  -1  11 -21    4.22    1.73
   1  11  21    7.84    1.20
  -1  11 -21    3.88    1.95
  -1  11 -22   99.87    5.91
   1  11  22   92.82    4.05
  -1  11 -22  108.54    6.36
  -1  11 -23   30.61    3.40
  -1  11 -23   30.64    3.56
  -1  11 -24   82.70    5.53
  -1  11 -24   89.88    5.91
  -1  11 -25   28.38    3.40
   1 -11  25   28.38    3.33
  -1  11 -25   33.10    3.74
  -1  11 -26   -0.70    1.79
   1 -11  26   -1.80    2.12
  -1  11 -26    2.02    2.06
  -1  11 -27    6.72    2.29
   1 -11  27    5.54    2.22
  -1  11 -27    5.37    2.36
  -1  11 -28   29.65    3.41
   1 -11  28   30.97    3.68
  -1  11 -28   21.09    3.40
  -1  11 -29   -0.36    1.74
  -1  11 -29   -0.43    1.95
  -1  11 -30    6.51    2.05
  -1  11 -31    1.81    1.83
  -1  11 -32    2.17    1.90
   1  12 -31    1.97    2.05
   1  12 -30   16.12    2.99
   1  12 -29   15.25    2.86
   1  12 -28    8.53    2.39
  -1  12  28    9.98    2.01
   1  12 -28   11.54    2.89
   1  12 -27   54.79    4.71
  -1  12  27   69.00    4.24
   1  12 -27   63.33    5.20
   1  12 -26   -0.38    1.97
  -1  12  26    0.99    1.63
   1  12 -26    1.23    1.89
   1  12 -25  123.14    7.17
  -1  12  25  137.80    6.33
   1  12 -25  127.36    7.45
   1  12 -24    0.74    1.89
   1  12 -24    1.96    2.06
  -1  12  24    1.21    1.60
   1  12 -23   26.55    3.27
  -1  12  23   20.31    2.41
   1  12 -23   31.73    3.59
  -1 -12  23   24.60    3.19
   1  12 -22   17.92    2.85
  -1  12  22   10.38    1.99
   1  12 -22   20.11    2.83
  -1 -12  22   17.55    2.69
   1  12 -21    6.33    2.12
  -1  12  21    6.98    1.73
   1  12 -21    8.70    2.21
  -1 -12  21   12.52    2.35
  -1 -12  20   14.89    2.46
  -1  12  20   12.14    1.88
   1  12 -20   10.37    2.29
  -1  12  20   10.85    1.61
  -1 -12  20    8.81    1.44
   1  12 -20   10.58    2.25
  -1 -12  19   41.05    3.67
  -1  12  19   43.51    3.18
   1  12 -19   44.44    3.85
   1  12 -19   48.02    3.96
  -1  12  19   47.03    2.84
  -1 -12  19   46.02    2.86
  -1  12  18    0.31    0.90
  -1 -12  18    1.24    0.98
  -1 -12  18    0.87    1.44
  -1  12  18    0.66    1.21
   1  12 -18    0.66    1.58
   1  12 -18    0.30    0.27
   1  12 -18   -0.67    1.61
  -1  12  17   47.40    2.76
  -1 -12  17   47.78    2.76
  -1 -12  17   52.86    3.82
  -1  12  17   50.31    2.35
  -1  12  17   48.10    3.31
   1  12 -17   44.23    3.90
   1  12 -17   47.37    2.06
   1  12 -17   49.31    3.99
  -1  12  16   -0.83    1.01
  -1 -12  16    0.27    0.86
  -1  12  16   -0.43    1.21
  -1  12  16    0.72    0.67
  -1 -12  16   -0.80    1.47
   1  12 -16    0.32    1.72
   1  12 -16    1.57    0.63
   1  12 -16    1.26    1.40
  -1  12  15  159.90    6.52
  -1 -12  15  165.37    7.05
  -1  12  15  158.40    5.20
   1  12 -15  150.07    7.29
   1  12 -15  150.13    5.32
  -1  12  15  156.10    5.64
  -1 -12  15  152.23    5.58
   1 -12 -15  140.00    4.66
  -1  12  14    4.36    1.43
  -1 -12  14    9.32    1.71
  -1  12  14    5.00    0.87
   1  12 -14    6.11    1.78
   1  12 -14    4.55    0.89
   1 -12 -14    5.54    0.74
  -1  12  14    6.44    1.09
  -1 -12  14    5.16    1.00
  -1  12  13   26.96    1.59
  -1 -12  13   28.82    2.57
  -1  12  13   25.58    2.34
   1 -12 -13   21.92    1.45
  -1  12  13   27.76    1.78
  -1  12  12    0.96    0.60
  -1 -12  12    1.12    1.05
  -1  12  12    2.46    0.70
  -1  12  12    1.21    1.01
   1 -12 -12    1.04    0.61
  -1  12  11    4.40    1.21
  -1 -12  11    5.73    0.79
  -1  12  11    4.63    0.72
  -1  12  11    4.84    0.78
  -1 -12  11    2.77    1.11
  -1  12  10    1.61    0.60
  -1 -12  10    0.61    0.95
  -1  12  10    1.59    1.08
   1  12 -10    2.02    0.80
  -1 -12  10    0.96    0.45
  -1  12  10    0.91    0.49
   1  12 -10    1.40    1.29
  -1 -12   9    3.28    1.05
  -1  12   9    2.56    0.66
  -1 -12   9    1.37    0.96
  -1  12   9    1.77    1.10
   1  12  -9    2.45    0.91
  -1  12   9    0.78    1.05
  -1 -12   9    1.18    0.44
  -1  12   9    1.38    0.45
   1  12  -9    0.82    1.01
  -1  12   8    5.47    0.81
  -1 -12   8    5.68    1.22
  -1 -12   8    7.60    1.36
  -1  12   8    4.70    1.31
  -1  12   8    5.41    1.42
   1  12  -8    4.77    1.02
  -1  12   8    4.71    0.53
  -1 -12   8    4.05    0.54
   1  12  -8    5.37    1.43
  -1 -12   7   55.88    3.13
  -1  12   7   51.40    2.46
  -1  12   7   52.35    3.22
  -1 -12   7   50.62    3.19
   1  12  -7   51.78    3.06
  -1  12   7   51.66    1.79
  -1 -12   7   51.20    1.82
   1  12  -7   50.21    3.65
   1  12  -6    2.76    0.99
  -1 -12   6    2.32    0.96
  -1  12   6    3.51    1.02
   1  12  -6    1.20    0.85
  -1 -12   6    1.48    0.86
  -1  12   6    1.12    0.58
   1  12  -6   -0.26    1.08
   1  12  -5    0.38    0.86
   1  12  -5    0.88    1.03
   1  12  -5    0.49    0.77
  -1 -12   5    1.35    1.10
  -1  12   5    1.37    1.17
  -1 -12   5    0.93    0.84
  -1  12   5    0.74    0.65
   1  12  -5    0.75    1.01
  -1  12   4   14.02    1.87
   1  12  -4   10.97    1.56
   1  12  -4   14.17    1.52
   1  12  -4   14.34    1.87
  -1  12   4   14.51    1.79
  -1 -12   4   14.82    1.74
  -1  12   4   15.15    1.33
  -1 -12   4   17.17    1.62
   1  12  -4   14.27    2.03
   1  12  -3    2.22    0.96
  -1  12   3    2.09    1.14
  -1 -12   3    4.04    1.16
  -1  12   3    2.77    1.08
   1  12  -3    3.39    0.99
   1  12  -3    1.50    1.21
  -1  12   3    2.10    0.75
  -1 -12   3    3.19    0.93
   1  12  -3    2.17    1.07
  -1  12   2  179.55    7.42
   1  12  -2  171.52    7.16
   1  12  -2  186.22    7.38
  -1 -12   2  183.24    7.13
   1  12  -2  179.99    6.55
  -1  12   2  182.32    7.21
  -1  12   2  185.01    6.37
   1  12  -2  176.63    7.47
   1  12  -1    1.71    1.01
  -1  12   1    1.55    0.99
   1  12  -1    1.25    1.08
   1  12  -1    2.37    0.83
  -1  12   1    1.61    1.25
  -1  12   1    1.29    0.79
   1  12  -1    0.92    1.25
  -1  12   0  143.52    6.38
   1  12   0  152.11    6.51
   1  12   0  150.49    6.42
   1  12   0  150.41    5.56
  -1  12   0  153.16    6.42
  -1  12   0  150.70    5.68
   1  12   0  158.60    6.65
   1  12   1  129.12    5.87
  -1  12  -1  127.19    5.76
   1  12   1  133.67    5.77
   1  12   1  124.52    4.80
  -1  12  -1  138.71    5.87
   1 -12   1  134.55    5.13
  -1  12  -1  119.29    5.05
  -1  12  -1  134.72    6.11
   1  12   1  123.41    5.81
   1  12   2   12.14    1.81
  -1  12  -2    9.61    1.57
  -1  12  -2   13.23    1.78
   1  12   2   11.38    1.73
  -1 -12  -2   10.20    1.13
  -1  12  -2   12.82    1.56
   1 -12   2   11.43    1.41
   1  12   2    9.00    1.14
   1  12   2   13.99    1.89
  -1  12  -2   10.39    1.84
  -1 -12  -3  146.17    5.14
   1  12   3  150.60    6.51
  -1  12  -3  143.90    6.09
  -1  12  -3  143.49    6.24
   1  12   3  152.50    6.31
  -1  12  -3  142.41    5.73
   1  12   3  138.94    5.09
   1 -12   3  142.59    5.65
  -1  12  -3  146.33    6.57
   1  12   3  148.93    6.29
   1  12   4    3.59    1.31
  -1  12  -4    5.58    1.29
  -1  12  -4    6.32    1.46
   1  12   4    6.27    1.48
   1 -12   4    9.54    1.53
   1  12   4    5.86    0.91
  -1  12  -4    5.48    1.24
   1 -12   4    6.62    1.19
   1  12   4    5.14    1.37
  -1  12  -4    3.51    1.44
  -1  12  -5   65.75    3.62
   1 -12   5   67.75    3.74
   1  12   5   65.26    3.74
  -1  12  -5   64.77    3.45
  -1  12  -5   59.14    3.71
   1 -12   5   66.56    3.42
   1  12   5   64.51    2.74
  -1  12  -5   71.54    4.24
   1  12   5   58.95    3.65
  -1  12  -6   54.41    3.15
  -1  12  -6   49.68    3.39
   1  12   6   45.34    3.07
   1 -12   6   56.61    3.24
  -1  12  -6   50.47    3.10
   1 -12   6   55.13    3.12
   1  12   6   48.63    2.26
   1  12   6   51.84    3.25
  -1  12  -6   51.01    3.59
  -1  12  -7   71.69    3.66
  -1  12  -7   75.97    4.16
   1  12   7   70.67    3.91
   1 -12   7   73.10    3.89
  -1  12  -7   59.02    3.55
   1  12   7   72.16    3.82
  -1  12  -7   73.24    4.39
   1 -12   7   68.85    3.68
   1  12   7   68.10    2.77
   1 -12   8   95.45    4.64
   1  12   8   97.77    3.54
  -1  12  -8  101.22    4.81
   1  12   8  103.56    4.91
   1 -12   8  103.19    4.85
  -1  12  -8   99.39    4.44
   1  12   8   93.25    5.13
   1 -12   8   96.26    3.23
   1  12   8  103.37    3.28
   1  12   8   94.97    4.62
  -1  12  -8   89.89    5.18
   1 -12   9   70.87    3.82
   1  12   9   67.57    2.62
   1  12   9   69.86    3.90
  -1  12  -9   63.78    3.78
  -1  12  -9   69.39    3.50
   1  12   9   68.73    2.55
   1 -12   9   64.39    2.50
  -1  12  -9   65.65    4.38
   1  12   9   60.88    3.55
   1 -12  10   24.94    2.33
   1  12  10   24.26    1.36
  -1  12 -10   28.43    2.48
   1  12  10   25.35    2.31
  -1  12 -10   22.29    1.84
   1  12  10   23.32    2.08
   1  12  10   25.30    1.44
   1 -12  10   22.86    1.38
   1  12  11    5.23    0.81
   1 -12  11    6.03    0.81
   1  12  11    5.07    0.69
   1 -12  11    5.41    1.42
   1  12  11    7.64    1.61
   1  12  11    7.31    1.27
   1  12  12    8.57    1.02
   1 -12  12    7.68    1.58
   1  12  12    7.35    0.79
   1  12  12    7.97    1.62
   1  12  12    9.21    1.41
   1  12  13   12.94    1.27
   1  12  13   12.24    0.96
   1 -12  13   11.80    1.91
   1  12  13   11.82    1.79
   1  12  13   13.29    1.61
  -1  12 -13   10.45    2.06
   1  12  14   55.74    3.64
   1 -12  14   53.68    3.67
   1  12  14   52.09    2.17
   1 -12  14   56.26    2.71
   1  12  14   58.66    2.78
  -1  12 -14   50.63    2.58
  -1  12 -14   62.06    4.26
   1  12  14   53.75    3.05
  -1  12 -15    0.31    1.45
   1  12  15    0.43    0.91
   1  12  15    0.23    1.21
   1 -12  15    1.28    1.59
   1  12  15    0.61    0.56
   1 -12  15    0.61    0.81
   1  12  15    0.50    0.83
  -1 -12 -15    0.39    0.50
  -1  12 -15    0.28    0.60
  -1 -12 -15    0.99    0.50
  -1  12 -15   -0.63    1.54
   1  12  16  130.02    5.02
   1  12  16  131.87    5.97
   1  12  16  119.46    4.10
   1 -12  16  129.62    6.30
   1  12  16  123.43    4.91
   1 -12  16  128.77    4.94
  -1  12 -16  124.21    6.57
  -1  12 -16  118.58    4.24
  -1  12 -16  132.46    6.74
   1  12  17    1.42    0.83
  -1  12 -17   -0.32    1.58
   1  12  17   -0.71    1.36
   1  12  17    0.65    0.58
   1 -12  17    1.11    1.36
   1 -12  17   -0.56    0.94
   1  12  17    0.15    0.91
  -1  12 -17    0.95    0.46
  -1  12 -17    1.99    1.58
   1  12  18   51.16    3.62
   1 -12  18   57.21    4.08
   1  12  18   55.85    3.06
   1 -12  18   54.20    2.98
  -1  12 -18   46.92    3.95
   1  12  18   51.77    2.70
  -1  12 -18   57.76    4.35
   1  12  19    5.63    1.64
   1 -12  19    5.06    1.89
   1 -12  19    3.65    1.15
   1  12  19    4.23    1.17
  -1  12 -19    2.34    1.67
   1  12  19    4.19    0.88
  -1  12 -19    5.63    1.94
   1  12  20    3.23    0.82
   1  12  20    3.24    1.67
   1 -12  20    4.93    1.87
   1  12  20    3.08    1.13
   1 -12  20    7.53    1.29
  -1  12 -20    4.43    1.70
  -1  12 -20    2.54    1.80
   1  12  20    5.38    0.98
  -1  12 -21    1.73    1.60
   1 -12  21    3.82    1.95
   1  12  21    2.54    1.51
  -1  12 -21    5.59    2.05
  -1  12 -22    2.12    1.90
   1  12  22   -0.26    1.50
  -1  12 -22    1.53    1.96
  -1  12 -23    6.09    2.14
   1  12  23    7.07    1.82
  -1  12 -23    6.30    2.30
  -1  12 -24   12.35    2.53
   1  12  24    6.10    1.88
  -1  12 -24    7.27    2.31
  -1  12 -25    9.21    2.25
   1  12  25    9.94    2.05
  -1  12 -25   12.00    2.71
  -1  12 -26   15.63    2.79
   1  12  26   14.66    2.38
  -1  12 -26   15.65    2.91
  -1  12 -27   32.69    3.58
   1  12  27   33.40    3.21
  -1  12 -27   38.84    4.19
  -1  12 -28   11.76    2.42
   1  12  28   11.02    2.14
  -1  12 -28    8.36    2.71
   1  12  29    8.03    1.89
  -1  12 -29    8.77    2.23
  -1  12 -30    3.07    1.88
  -1  12 -31   16.90    2.94
   1  13 -29   -0.41    1.86
   1  13 -28    6.93    2.25
   1  13 -27    6.46    2.33
   1  13 -27    4.39    2.28
  -1  13  27    3.06    1.59
   1  13 -26   40.78    4.25
  -1 -13  26   39.13    4.08
   1  13 -26   39.65    4.30
  -1  13  26   34.55    3.16
   1  13 -25   49.80    4.60
  -1 -13  25   50.31    4.40
   1  13 -25   46.04    4.63
  -1  13  25   52.02    3.85
   1  13 -24   20.29    3.52
  -1 -13  24   23.30    3.34
   1  13 -24   30.56    3.84
  -1  13  24   25.56    2.81
   1  13 -23   97.87    6.34
  -1 -13  23   89.63    5.93
   1  13 -23   95.16    6.39
  -1  13  23   99.59    5.25
   1  13 -22    0.38    1.99
  -1 -13  22    4.06    2.05
   1  13 -22    3.15    2.17
  -1  13  22    0.25    1.46
  -1 -13  21   25.29    3.08
  -1  13  21   29.64    2.74
   1  13 -21   23.40    3.15
  -1  13  20    0.96    1.37
  -1 -13  20    0.32    1.60
  -1 -13  20    1.32    0.98
   1  13 -20    0.37    1.69
  -1  13  20    1.13    0.90
   1  13 -20    3.37    1.94
  -1 -13  19    3.99    1.86
  -1  13  19    3.08    1.39
   1  13 -19    3.25    1.89
   1  13 -19    5.10    1.96
  -1 -13  19    2.81    1.05
  -1 -13  18    7.95    1.30
  -1 -13  18    8.88    2.10
  -1  13  18    7.71    1.82
   1  13 -18    6.72    2.13
   1  13 -18    5.48    0.71
   1  13 -18    9.24    2.18
  -1 -13  17   39.40    2.37
  -1  13  17   32.77    2.28
  -1 -13  17   31.39    3.17
  -1  13  17   30.87    2.83
   1  13 -17   39.87    3.83
   1  13 -17   29.85    1.76
   1  13 -17   36.64    3.67
  -1 -13  16    8.34    1.29
  -1  13  16    6.64    1.23
  -1 -13  16    7.39    1.97
  -1  13  16    8.41    1.97
   1 -13 -16    6.67    0.63
   1  13 -16   12.24    2.47
   1  13 -16    7.54    1.07
   1  13 -16   12.13    2.33
   1 -13 -16    5.89    0.60
  -1  13  15   38.41    3.07
   1  13 -15   32.35    3.44
   1 -13 -15   33.35    1.72
  -1  13  15   43.19    2.06
  -1 -13  15   35.02    3.16
  -1 -13  15   34.31    2.15
  -1  13  15   34.96    2.19
  -1 -13  14    1.77    1.50
  -1  13  14    0.44    0.68
  -1  13  14    0.77    0.77
  -1 -13  14    0.22    0.70
  -1  13  14    2.00    1.30
   1 -13 -14    1.01    0.68
  -1 -13  13    6.29    1.58
  -1  13  13    4.35    0.83
  -1  13  13    5.17    0.90
   1  13 -13    4.29    0.94
  -1  13  13    5.48    1.52
   1 -13 -13    2.72    0.76
   1  13 -12    5.80    1.13
  -1  13  12    6.74    1.48
  -1 -13  12    5.11    0.80
  -1  13  12    6.33    0.88
  -1 -13  12    6.02    1.50
  -1  13  12    5.70    0.87
   1  13 -11    5.51    1.11
  -1  13  11    6.46    1.47
  -1 -13  11    5.62    0.76
  -1  13  11    5.84    0.78
  -1  13  11    6.46    0.86
  -1 -13  11    6.85    1.44
  -1 -13  10   -0.21    1.01
  -1  13  10    0.57    0.65
  -1  13  10    0.21    0.99
   1  13 -10    0.34    0.82
  -1  13  10    0.75    0.46
  -1 -13  10   -0.13    0.47
   1  13 -10   -0.30    1.13
  -1  13   9    6.37    0.93
  -1 -13   9    6.62    1.35
  -1  13   9    5.54    1.30
   1  13  -9    3.20    1.12
  -1 -13   9    5.73    0.59
  -1  13   9    4.89    0.57
   1  13  -9    3.25    1.37
  -1 -13   8    4.76    1.39
  -1  13   8    3.35    0.89
  -1  13   8    2.76    1.27
   1  13  -8    2.41    1.05
  -1  13   8    2.79    0.42
  -1 -13   8    2.70    0.43
   1  13  -8    1.16    1.45
   1  13  -7   20.78    2.08
  -1  13   7   27.55    2.43
  -1 -13   7   26.19    2.22
  -1  13   7   27.54    1.76
   1  13  -7   26.46    2.75
   1  13  -6    0.99    1.15
  -1  13   6    3.18    1.46
  -1 -13   6    2.25    1.19
  -1  13   6    1.43    0.82
   1  13  -6    4.18    1.66
   1  13  -5   53.03    3.30
  -1  13   5   51.60    3.68
   1  13  -5   49.00    3.03
   1  13  -5   53.08    3.55
  -1  13   5   47.48    3.25
  -1  13   5   52.22    2.62
  -1 -13   5   53.49    3.01
   1  13  -5   40.70    3.41
   1  13  -4   23.48    2.33
  -1  13   4   27.89    2.67
  -1  13   4   23.37    2.37
   1  13  -4   27.63    2.60
   1  13  -4   24.93    2.12
  -1  13   4   24.62    1.82
  -1 -13   4   21.84    2.01
   1  13  -4   25.67    2.73
   1  13  -3    5.44    1.42
  -1  13   3    8.19    1.68
   1  13  -3    7.70    1.31
  -1  13   3    4.54    1.47
   1  13  -3    8.40    1.65
  -1 -13   3    4.59    1.35
  -1 -13   3    6.36    1.29
  -1  13   3    6.98    1.18
  -1  13   2   63.04    3.93
   1  13  -2   63.65    3.85
   1  13  -2   59.98    3.20
  -1 -13   2   63.17    3.75
  -1  13   2   62.83    3.79
   1  13  -2   65.71    3.92
  -1  13   2   68.62    3.22
  -1 -13   2   59.60    3.15
   1  13  -2   63.91    4.07
   1  13  -1   84.77    4.55
  -1  13   1   83.18    4.58
   1  13  -1   82.46    3.79
  -1  13   1   90.94    4.62
   1  13  -1  100.36    4.84
  -1 -13   1   82.98    3.75
  -1  13   1   83.01    3.82
   1 -13  -1   81.72    3.78
   1  13  -1   83.61    4.77
  -1  13   1   77.16    4.61
  -1  13   0   60.22    3.75
   1  13   0   54.41    3.69
  -1  13   0   61.11    3.75
   1  13   0   55.96    3.67
   1 -13   0   59.06    3.61
   1  13   0   50.42    2.84
   1 -13   0   54.56    3.00
  -1  13   0   60.33    3.11
  -1  13   0   58.06    3.94
   1  13   0   57.58    3.79
  -1  13  -1  301.83   10.92
   1  13   1  296.03   11.09
   1  13   1  292.78   10.92
   1  13   1  305.69    9.83
  -1  13  -1  300.76   10.96
  -1  13  -1  318.86   10.24
   1 -13   1  322.41   10.21
   1  13   1  306.11   11.19
  -1  13  -1  312.74   11.39
   1  13   2   17.63    2.19
  -1  13  -2   21.56    2.24
   1  13   2   22.15    1.68
   1  13   2   19.49    2.21
  -1  13  -2   19.67    2.20
  -1  13  -2   18.39    1.81
   1 -13   2   17.05    1.78
   1  13   2   17.21    2.15
  -1  13  -2   16.28    2.37
   1  13   3  129.25    6.25
  -1  13  -3  130.13    5.97
  -1  13  -3  139.87    6.24
  -1  13  -3  140.55    5.65
   1  13   3  131.42    5.98
   1  13   3  132.05    4.96
   1 -13   3  139.47    5.53
   1  13   3  146.09    6.32
  -1  13  -3  139.53    6.54
  -1  13  -4    4.16    1.25
   1  13   4    5.11    1.53
  -1  13  -4    0.95    1.15
   1  13   4    2.64    1.21
  -1  13  -4    4.06    1.23
   1 -13   4    1.34    0.97
   1  13   4    2.78    0.79
  -1  13  -4    2.72    1.35
   1  13   4    3.83    1.37
  -1  13  -5   71.16    3.92
   1  13   5   68.27    4.27
   1  13   5   74.20    4.14
  -1  13  -5   75.40    3.83
  -1  13  -5   66.57    4.09
   1 -13   5   65.51    3.58
[truncated: 19,860,674 more chars]
